# Supplementary material for: Differentiation between MAMP Triggered Defenses in Arabidopsis thaliana
Source: PLoS Genet. 2016 Jun 23;12(6):e1006068. doi: 10.1371/journal.pgen.1006068 (PMC4919071; doi:10.1371/journal.pgen.1006068)
Supplement: S1 Text — Shown are the 100 bp surrounding the start site of the Serine/Threonine kinase catalytic domain of FLS2 in twenty two genotypes that exhibit SGI in response to flg22 (SGI+) and nine genotypes that do not (SGI-). Pseudogenome data was extracted from http://tools.1001genomes.org/pseudogenomes/. Brown shading details the beginning of the kinase domain. Eight of the nine SGI- genotypes contain missing data in the first 50 bp of this domain (N’s) and six contain stretches of N’s greater than 2 bp, suggestive of deletions in these genotypes. (XLS) [file pgen.1006068.s011.xls]

## Sheet: Sequence Data
Name	Ecotype ID	SGI Phenotype	Country of Origin	FLS2 bp position according to NCBI	2752	2753	2754	2755	2756	2757	2758	2759	2760	2761	2762	2763	2764	2765	2766	2767	2768	2769	2770	2771	2772	2773	2774	2775	2776	2777	2778	2779	2780	2781	2782	2783	2784	2785	2786	2787	2788	2789	2790	2791	2792	2793	2794	2795	2796
Ei-2	6915	SGI+	Germany		C	A	A	G	C	A	A	C	A	G	A	T	T	C	A	T	T	C	A	A	C	A	G	T	G	C	C	A	A	C	A	T	C	A	T	T	G	G	C	T	C	A	A	G	C
NFA-8	6944	SGI+	UK		.	.	.	.	.	.	.	.	.	.	.	.	.	.	.	.	.	.	.	.	.	.	.	.	.	.	.	.	.	.	.	.	.	.	.	.	.	.	.	.	.	.	.	.	.
Ra-0	6958	SGI+	France		.	.	.	.	.	.	.	.	.	.	.	.	.	.	.	.	.	.	.	.	.	.	.	.	.	.	.	.	.	.	.	.	.	.	.	.	.	.	.	.	.	.	.	.	.
Se-0	6961	SGI+	Spain		.	.	.	.	.	.	.	.	.	.	.	.	.	.	.	.	.	.	.	.	.	.	.	.	.	.	.	.	.	.	.	.	.	.	.	.	.	.	.	.	.	.	.	.	.
Sq-8	6967	SGI+	UK		.	.	.	.	.	.	.	.	.	.	.	.	.	.	.	.	.	.	.	.	.	.	.	.	.	.	.	.	.	.	.	.	.	.	.	.	.	.	.	.	.	.	.	.	.
Uod-1	6975	SGI+	Austria		.	.	.	.	.	.	.	.	.	.	.	.	.	.	.	.	.	.	.	.	.	.	.	.	.	.	.	.	.	.	.	.	.	.	.	.	.	.	.	.	.	.	.	.	.
Zdr-1	6984	SGI+	Czech Republic		.	.	.	.	.	.	.	.	.	.	.	.	.	.	.	.	.	.	.	.	.	.	.	.	.	.	.	.	.	.	.	.	.	.	.	.	.	.	.	.	.	.	.	.	.
Lp2-6	7521	SGI+	Czech Republic		.	.	.	.	.	.	.	.	.	.	.	.	.	.	.	.	.	.	.	.	.	.	.	.	.	.	.	.	.	.	.	.	.	.	.	.	.	.	.	.	N	.	.	.	.
Hov4-1	8306	SGI+	Sweden		.	.	.	.	.	.	.	.	.	.	.	.	.	.	.	.	.	.	.	.	.	.	.	.	.	.	.	.	.	.	.	.	.	.	.	.	.	.	.	.	.	.	.	.	.
Kas-2	8424	SGI+	India		.	.	.	.	.	.	.	.	.	.	.	.	.	.	.	.	.	.	.	.	.	.	.	.	.	.	.	.	.	.	.	.	.	.	.	.	.	.	.	.	.	.	.	.	.
HolA-1 1	9404	SGI+	Sweden		.	.	.	.	.	.	.	.	.	.	.	.	.	.	.	.	.	.	.	.	.	.	.	.	.	.	.	.	.	.	.	.	.	.	.	.	.	.	.	.	.	.	.	.	.
Eden-1	6009	SGI+	Sweden		.	.	.	.	.	.	.	.	.	.	.	.	.	N	.	.	.	.	.	.	.	.	.	.	.	.	N	.	.	.	.	.	.	.	.	.	.	.	.	.	.	.	.	.	.
Eds-1	6016	SGI+	Sweden		.	.	.	.	.	.	.	.	.	.	.	.	.	.	.	.	.	.	.	.	.	.	.	.	.	.	.	.	.	.	.	.	.	.	.	.	.	.	.	.	.	.	.	.	.
Bil-7	6901	SGI+	Sweden		.	.	.	.	.	.	.	.	.	.	.	.	.	.	.	.	.	.	.	.	.	.	.	.	.	.	.	.	.	.	.	.	.	.	.	.	.	.	.	.	.	.	.	.	.
Eden-2	6913	SGI+	Sweden		.	.	.	.	.	.	.	.	.	.	.	.	.	.	.	.	.	.	.	.	.	.	.	.	.	.	.	.	.	.	.	.	.	.	.	.	.	.	.	.	.	.	.	.	.
Fäb-2	6917	SGI+	Sweden		.	.	.	.	.	.	.	.	.	.	.	.	.	.	.	.	.	.	.	.	.	.	.	.	.	.	.	.	.	.	.	.	.	.	.	.	.	.	.	.	.	.	.	.	.
Algutsrum	8230	SGI+	Sweden		.	.	.	.	.	.	.	.	.	.	.	.	.	.	.	.	.	.	.	.	.	.	.	.	.	.	.	.	.	.	.	.	.	.	.	.	.	.	.	.	.	.	.	.	.
Brö1-6	8231	SGI+	Sweden		.	.	.	.	.	.	.	.	.	.	.	.	.	.	.	.	.	.	.	.	.	.	.	.	.	.	.	.	.	.	.	.	.	.	.	.	.	.	.	.	.	.	.	.	.
Bå1-2	8256	SGI+	Sweden		.	.	.	.	.	.	.	.	.	.	.	.	.	.	.	.	.	.	.	.	.	.	.	.	.	.	.	.	.	.	.	.	.	.	.	.	.	.	.	.	.	.	.	.	.
Bå4-1	8258	SGI+	Sweden		.	.	.	.	.	.	.	.	.	.	.	.	.	.	.	.	.	.	.	.	.	.	.	.	.	.	.	.	.	.	.	.	.	.	.	.	.	.	.	.	.	.	.	.	.
Bå5-1	8259	SGI+	Sweden		.	.	.	.	.	.	.	.	.	.	.	.	.	.	.	.	.	.	.	.	.	.	.	.	.	.	.	.	.	.	.	.	.	.	.	.	.	.	.	.	.	.	.	.	.
Dra3-1	8283	SGI+	Sweden		.	.	.	.	.	.	.	.	.	.	.	.	.	.	.	.	.	.	.	.	.	.	.	.	.	.	.	.	.	.	.	.	.	.	.	.	.	.	.	.	.	.	.	.	.
Cvi-0	6911	SGI-	Cape Verde		.	.	.	.	.	.	.	.	.	.	.	.	.	.	.	.	.	.	.	.	.	.	.	.	.	.	.	.	.	.	.	.	.	.	.	.	.	.	.	.	.	.	.	.	.
Ws-2	6981	SGI-	Russia		.	.	.	.	.	.	.	.	.	.	.	.	.	.	.	.	.	.	.	.	.	.	.	.	.	.	.	.	.	.	.	.	.	.	.	.	.	.	.	.	.	.	.	.	.
Vår2-1	7516	SGI-	Sweden		.	.	.	.	.	.	.	.	.	.	.	.	.	.	.	.	.	.	.	.	.	.	.	.	.	.	.	.	.	.	.	.	.	.	.	.	.	.	.	.	.	.	.	N	.
Liarum	8241	SGI-	Sweden		.	.	.	.	.	.	.	.	.	.	.	.	.	.	.	.	.	.	.	.	.	.	.	.	.	.	.	.	.	.	.	.	.	.	.	.	.	.	.	.	.	.	.	.	.
PHW-2	8243	SGI-	Italy		.	.	.	.	.	.	.	.	.	.	.	.	.	.	.	.	.	.	.	.	.	.	.	.	.	.	.	.	.	.	.	.	.	.	.	.	.	.	N	.	.	.	.	.	.
San-2	8247	SGI-	Sweden		.	.	.	.	.	.	.	.	.	.	.	.	.	.	.	.	.	.	.	.	.	.	.	.	.	.	.	.	.	.	.	.	.	.	.	.	.	.	.	.	.	.	.	.	.
Lis-1	8326	SGI-	Sweden		.	.	.	.	.	.	.	.	.	.	.	.	.	.	.	.	.	.	.	.	.	.	.	.	.	.	.	.	.	.	.	.	.	.	.	.	.	.	.	.	.	.	.	.	.
Lund	8335	SGI-	Sweden		.	.	.	.	.	.	.	.	.	.	.	.	.	.	.	.	.	.	.	.	.	.	.	.	.	.	.	.	.	.	.	.	.	.	.	.	.	.	.	.	.	.	.	.	.
Rev-1	8369	SGI-	Sweden		.	.	.	.	.	.	.	.	.	.	.	.	.	.	.	.	.	.	.	.	.	.	.	.	.	.	.	.	.	.	.	.	.	.	.	.	.	.	.	.	.	.	.	.	.
	Supplemental Text S1: 249bp surrounding the Catalytic domain of the Serine/Threonine kinase of FLS2 in twenty-two genotypes that exhibit SGI to flg22 (SGI+) and nine genotypes that do not (SGI-). Brown shading details the beginning of this domain. Eight of the nine SGI- genotypes contain missing data in the first 50bp of this domain (N's) and six contain stretches of N's greater than 2bps, sugges…
[truncated: 204 more columns]

## Sheet: Info
Title	fasta file
Format
DataType	Nucleotide
CodeTable	Standard
32
Number Sites	3644
Identical	.
Missing	?
Indel	-
