# Supplementary material for: Differentiation between MAMP Triggered Defenses in Arabidopsis thaliana
Source: PLoS Genet. 2016 Jun 23;12(6):e1006068. doi: 10.1371/journal.pgen.1006068 (PMC4919071; doi:10.1371/journal.pgen.1006068)
Supplement: S2 Text — Fasta nucleotide sequences of region surrounding flagellin gene in 20 P. syringae strains and two P. viridiflava strains. Strains are labeled with name first then species designation. (TXT) [file pgen.1006068.s012.txt]

>DM2.1.12.02A_P._syringae
ATGGCTTTAACAGTAAACACCAACGTAGCATCGTTGAACGTCCAGAAGAACCTGGGTCGCGCCTCCGACGCTCTTTCGACCTCGATGACTCGTCTGTCTTCCGGTCTGAAAATCAACAGCGCTAAAGATGACGCTGCTGGCCTGCAAATCGCTACCAAGATCACTTCGCAGATCCGCGGTCAGACAATGGCGATCAAAAACGCCAACGACGGTATGTCCCTTGCTCAGACCGCTGAAGGCGCGCTGCAAGAGTCGACCAACATTCTGCAGCGTATGCGTGAACTGGCTGTTCAGTCGCGAAACGACAGCAACAGCTCTACCGACCGTGACGCGCTGAACAAAGAATTCACCGCGATGAGTTCGGAACTGACCCGTATCTCTCAAAGTACCAACCTGAACGGCAAGAACCTGCTCGACGGTTCTGCCAGCACCATGACTTTCCAGGTTGGTTCCAACTCTGGCGCGTCGAACCAGATCACTTTGACTCTGAGCGCAAGCTTTGACGCAAACACCCTGGGTGTCGGTTCGGCCATCTCGATCGCCGGTTCTGACAGTGGCGCTGCAGAGGCTGCTTTCTCTGGCGCAATGGCCGCTATCGACTCGGCTCTGCAGACCATCAACTCCACCCGTGCTGACCTCGGTGCTTCGCAAAACCGTCTGACCAGCACCATCTCCAACTTGCAGAACATCAACGAAAACGCCAGTGCTGCACTGGGTCGCGTACAAGATACCGACTTCGCTGCTGAAACTGCACAGCTGACCAAGCAACAGACCCTGCAACAGGCTTCCACCTCTGTTCTGGCTCAGGCTAACCAGCTGCCATCCGCTGTACTGAAACTGCTTCAGTAA
>KN2.a.3_P._syringae
ATGGCTTTAACAGTAAACACCAACGTAGCATCGTTGAACGTCCAGAAGAACCTGGGTCGCGCTTCCGACGCCCTTTCGACCTCGATGACTCGTCTGTCTTCCGGTCTGAAAATCAACAGCGCCAAAGACGACGCTGCTGGCCTGAACATCGCCACCAAGATCAACTCGCAGATCAAAGGTCAGACCATGGCGATCAAAAACGCCAACGACGGTATGTCCATTGCTCAGACCGCTGAAGGCGCACTGCAAGAGTCGACCAACATTCTGCAACGTATGCGTGAACTGGCTGTTCAGTCGCGAAACGACAGCAACAGCGACACTGACCGCGTTGCGCTGAACAAAGAATTCACTCAGATGAGTTCGGAACTGACCCGTATCGCTCAGAGTACCAACCTGAACGGCAAAAACCTGATCGACGGTTCTGCCAGCACCATGACTTTCCAGGTTGGCTCCAACTCCGGCTCCGCGAACCAGATCACTCTGACTCTGAGCGCCAGCTTTGACGCAAACACCCTGGGTGTCGGTTCGGCAATCACCATCGTCGGTTCCGACAGTGCTGCTGCAGAGACCAACTTCTCTGCTGCAATGGCCGCTATCGACTCGGCTCTGCAGACCATCAACAACACGCGTTCTGATCTCGGTGCTGCACAAAACCGTCTGACCAGCACCATCTCCAACCTGCAGAACATCAACGAAAACGCCAGTGCTGCACTGGGTCGTATCCAGGATACCGACTTCGCTGCTGAAACTGCACAGCTGACCAAGCAACAGACTCTGCAACAGGCTTCCACCTCTGTTCTGGCTCAGGCTAACCAGCTGCCATCCGCTGTACTGAAACTGCTTCAGTAA
>Knox623a_P._syringae
ATGGCTTTAACAGTAAACACCAACGTAGCATCGTTGAACGTCCAGAAGAACCTGGGTCGCGCTTCCGACGCCCTTTCGACCTCGATGACTCGTCTGTCTTCCGGTCTGAAAATCAACAGCGCCAAAGACGACGCTGCTGGCCTGAACATCGCCACCAAGATCAACTCGCAGATCAAAGGTCAGACCATGGCGATCAAAAACGCCAACGACGGTATGTCCATTGCTCAGACCGCTGAAGGCGCGCTGCAAGAGTCGACCAACATTCTGCAGCGTATGCGTGAACTGGCTGTTCAGTCGCGAAACGACAGCAACAGCGCTACTGACCGCGTTGCACTGAACAAAGAATTCACCCAGATGAGTTCTGAGCTGACCCGTATCGCCAACAGCACCAACCTGAACGGCAAAAACCTGATCGACGGTTCTGCCAGCACCATGACTTTCCAGGTTGGCTCCAACTCCGGCTCCGCGAACCAGATCACTCTGACTCTGAGCGCCAGCTTTGATGCAAACACCCTGGGTGTCGGTTCGGCAATCACCATCGTCGGTTCCGACAGTGCTGCTGCAGAGACCAACTTCTCTGCTGCAATGGCCGCTATCGACTCGGCTCTGCAGACCATCAACAACACGCGTTCTGATCTCGGTGCTGCACAAAACCGTCTGACCAGCACCATCTCCAACCTGCAGAACATCAACGAAAACGCCAGTGCTGCACTGGGTCGTATCCAGGATACCGACTTCGCTGCTGAAACTGCACAGCTGACCAAGCAACAGACTCTGCAACAGGCTTCCACCTCTGTTCTGGCTCAGGCTAACCAGCTGCCATCCGCTGTACTGAAACTGCTTCAGTAA
>Knox652c_P._syringae
ATGGCTTTAACAGTAAACACCAACGTAGCATCGTTGAACGTCCAGAAGAACCTGGGTCGCGCTTCCGACGCCCTTTCGACCTCGATGACTCGTCTGTCTTCCGGTCTGAAAATCAACAGCGCCAAAGACGACGCTGCTGGCCTGAACATCGCCACCAAGATCAACTCGCAGATCAAAGGTCAGACCATGGCGATCAAAAACGCCAACGACGGTATGTCCATTGCTCAGACCGCTGAAGGCGCGCTGCAAGAGTCGACCAACATTCTGCAGCGTATGCGTGAACTGGCTGTTCAGTCGCGAAACGACAGCAACAGCGCTACTGACCGCGTTGCACTGAACAAAGAATTCACCCAGATGAGTTCTGAGCTGACCCGTATCGCCAACAGCACCAACCTGAACGGCAAAAACCTGATCGACGGTTCTGCCAGCACCATGACTTTCCAGGTTGGCTCCAACTCCGGCTCCGCGAACCAGATCACTCTGACTCTGAGCGCCAGCTTTGATGCAAACACCCTGGGCGTCGGTTCGGCAATCACCATCGTCGGTTCCGACAGTGCTGCTGCAGAGACCAACTTCTCTGCTGCAATGGCCGCTATCGACTCGGCTCTGCAGACCATCAACAACACGCGTTCTGATCTCGGTGCTGCACAAAACCGTCTGACCAGCACCATCTCCAACCTGCAGAACATCAACGAAAACGCCAGTGCTGCACTGGGTCGTATCCAGGATACCGACTTCGCTGCTGAAACTGCACAGCTGACCAAGCAACAGACTCTGCAACAGGCTTCCACCTCTGTTCTGGCTCAGGCTAACCAGCTGCCATCCGCTGTACTGAAACTGCTTCAGTAA
>LMC.P10_P._syringae
ATGGCTTTAACAGTAAACACTAACGTAGCATCGTTGAACGTCCAGAAGAACCTGGGTCGCGCTTCCGACGCCCTTTCGACCTCGATGACTCGTCTGTCTTCCGGTCTGAAAATCAACAGCGCCAAAGACGACGCTGCTGGCCTGAACATCGCCACCAAGATCAACTCGCAGATCAAAGGTCAGACCATGGCGATCAAAAACGCCAACGACGGTATGTCCATTGCTCAGACCGCTGAAGGCGCGCTGCAAGAGTCGACCAACATTCTGCAACGTATGCGTGAACTGGCTGTTCAGTCGCGAAACGACAGCAACAGCGATACTGACCGCGTTGCGCTGAACAAAGAATTCACCCAGATGAGTTCCGAGCTGACTCGTATCTCCGCGAGCACCAACTTGAACGGCAAAGCGCTGCTCAACGGTTCTGCCAGCACCATGACTTTCCAGGTTGGCTCCAACTCCGGCTCTTCGAACCAGATCACTCTGACTCTGAGCGCCAGCTTTGACGCAAACACCCTGGGTGTCGGTTCGGCAATCACCATCGTCGGTTCCGACAGTGCTGCTGCAGAGACCAACTTCTCCGCCGCAATCGCCGCTATCGACTCGGCTCTGCAGACCATCAACAACACGCGTTCTGATCTCGGTGCTGCACAAAACCGTCTGACCAGCACCATCTCCAACCTGCAGAACATCAACGAAAACGCCAGTGCTGCACTGGGTCGTATCCAGGATACCGACTTCGCTGCTGAAACTGCACAGCTGACCAAGCAACAGACCCTGCAACAGGCTTCCACCTCTGTTCTGGCTCAGGCTAACCAGCTGCCATCCGCAGTACTGAAACTGCTTCAGTAA
>LMC.P80_P._syringae
ATGGCTTTAACAGTAAACACCAACGTAGCATCGTTGAACGTCCAGAAGAACCTGGGTCGCGCTTCCGACGCCCTTTCGACCTCGATGACTCGTCTGTCTTCCGGTCTGAAAATCAACAGCGCCAAAGACGACGCTGCTGGCCTGAACATCGCCACCAAGATCAACTCGCAGATCAAAGGTCAGACCATGGCGATCAAAAACGCCAACGACGGTATGTCCATTGCTCAGACCGCTGAAGGCGCGCTGCAAGAGTCGACCAACATTCTGCAACGTATGCGTGAACTGGCTGTTCAGTCGCGAAACGACAGCAACAGCGATACTGACCGCGTTGCGCTGAACAAAGAATTCACCCAGATGAGTTCCGAGCTGACTCGTATCTCCGCGAGCACCAACTTGAACGGCAAAGCGCTGCTCAACGGTTCTGCCAGCACCATGACTTTCCAGGTTGGCTCCAACTCCGGCTCTTCGAACCAGATCACTCTGACTCTGAGCGCCAGCTTTGACGCAAACACCCTGGGTGTCGGTTCGGCAATCACCATCGTCGGTTCCGACAGTGCTGCTGCAGAGACTAACTTCTCCGCCGCAATCGCCGCTATCGACTCGGCTCTGCAGACCATCAACAACACGCGTTCTGATCTCGGTGCTGCACAAAACCGTCTGACCAGCACCATCTCCAACCTGCAGAACATCAACGAAAACGCCAGTGCTGCACTGGGTCGTATCCAGGATACCGACTTCGCTGCTGAAACTGCACAGCTGACCAAGCAACAGACCCTGCAACAGGCTTCCACCTCTGTTCTGGCTCAGGCTAACCAGCTGCCATCCGCAGTACTGAAACTGCTTCAGTAA
>LMC.P91_P._syringae
ATGGCTTTAACAGTAAACACCAACGTAGCATCGTTGAACGTCCAGAAGAACCTGGGTCGCGCTTCCGACGCCCTTTCGACCTCGATGACTCGTCTGTCTTCCGGTCTGAAAATCAACAGCGCCAAAGACGACGCTGCTGGCCTGAACATCGCCACCAAGATCAACTCGCAGATCAAAGGTCAGACCATGGCGATCAAAAACGCCAACGACGGTATGTCCATTGCTCAGACCGCTGAAGGCGCGCTGCAAGAGTCGACCAACATTCTGCAACGTATGCGTGAACTGGCTGTTCAGTCGCGAAACGACAGCAACAGCGCTACTGACCGCGTTGCGCTGAACAAAGAATTCACCCAGATGAGTTCGGAACTGACCCGTATCGCCAACAGTACCAACCTGAACGGCAAAAACCTGATCGACGGTTCTGCCAGCACCATGACTTTCCAGGTTGGCTCCAACTCCGGCGCCTCGAACCAGATCACTCTGACTCTGAGCGCCAGCTTTGACGCAAACACCCTGGGTGTCGGTTCGGCAATCACCATCGTCGGTTCCGACAGTGCTGCTGCAGAGACCAACTTCTCTGCTGCAATGGCCGCTATCGACTCGGCTCTGCAGACCATCAACAACACGCGTTCTGATCTCGGTGCTGCACAAAACCGTCTGACCAGCACCATCTCCAACCTGCAGAACATCAACGAAAACGCCAGTGCTGCACTGGGTCGTATCCAGGATACCGACTTCGCTGCTGAAACTGCACAGCTGACCAAACAACAGACTCTGCAACAGGCTTCCACCTCTGTTCTGGCTCAGGCTAACCAGCTGCCATCCGCTGTACTGAAACTGCTTCAGTAA
>LP205a_P._syringae
ATGGCTTTAACAGTAAACACCAACGTAGCATCGTTGAACGTCCAGAAGAACCTGGGTCGCGCCTCCGACGCTCTTTCGACCTCGATGACTCGTCTGTCTTCCGGTCTGAAAATCAACAGCGCTAAAGATGACGCTGCTGGCCTGCAAATCGCTACCAAGATCACTTCGCAGATCCGCGGTCAGACAATGGCGATCAAAAACGCCAACGACGGTATGTCCCTTGCTCAGACCGCTGAAGGCGCGCTGCAAGAGTCGACCAACATTCTGCAGCGTATGCGTGAACTGGCTGTTCAGTCGCGAAACGACAGCAACAGCTCTACCGACCGTGACGCGCTGAACAAAGAATTCACCGCGATGAGTTCGGAACTGACCCGTATCTCTCAAAGTACCAACCTGAACGGCAAGAACCTGCTCGACGGTTCTGCCAGCACCATGACTTTCCAGGTTGGTTCCAACTCTGGCGCGTCGAACCAGATCACTTTGACTCTGAGCGCAAGCTTTGACGCAAACACCCTGGGTGTCGGTTCGGCCATCTCGATCGCCGGTTCTGACAGTGCCGCTGCAGAGGCTGCTTTCTCTGGCGCAATGGCCGCTATCGACTCGGCTCTGCAGACCATCAACTCCACCCGTGCTGACCTCGGTGCTTCGCAAAACCGTCTGACCAGCACCATCTCCAACTTGCAGAACATCAACGAAAACGCCAGTGCTGCACTGGGTCGCGTACAAGATACCGACTTCGCTGCTGAAACTGCACAGCTGACCAAGCAACAGACCCTGCAACAGGCTTCCACCTCTGTTCTGGCTCAGGCTAACCAGCTGCCATCCGCTGTACTGAAACTGCTTCAGTAA
>LP217a_P._syringae
ATGGCTTTAACAGTAAACACCAACGTAGCATCGTTGAACGTCCAGAAGAACCTGGGTCGCGCTTCCGACGCCCTTTCGACCTCGATGACTCGTCTGTCTTCCGGTCTGAAAATCAACAGCGCCAAAGACGACGCTGCTGGCCTGAACATCGCCACCAAGATCAACTCGCAGATCAAAGGTCAGACCATGGCGATCAAAAACGCCAACGACGGTATGTCCATCGCTCAGACCGCTGAAGGCGCGCTGCAAGAGTCGACCAACATTCTGCAACGTATGCGTGAACTGGCTGTTCAGTCGCGAAACGACAGCAACAGCGCTACTGACCGCGTTGCGCTGAACAAAGAATTCACCCAGATGAGTTCGGAACTGACCCGTATCGCCAACAGTACCAACCTGAACGGCAAAAACCTGATCGACGGTTCTGCCAGCACCATGACTTTCCAGGTTGGCTCCAACTCCGGCGCCTCGAACCAGATCACTCTGACTCTGAGCGCCAGCTTTGACGCAAACACCCTGGGTGTCGGTTCGGCAATCACCATCGTCGGTTCCGACAGTGCTGCTGCAGAGACCAACTTCTCTGCTGCAATGGCCGCTATCGACTCGGCTCTGCAGACCATCAACAACACGCGTTCTGATCTCGGTGCTGCACAAAACCGTCTGACCAGCACCATCTCCAACCTGCAGAACATCAACGAAAACGCCAGTGCTGCACTGGGTCGTATCCAGGATACCGACTTCGCTGCTGAAACTGCACAGCTGACCAAGCAACAGACCCTGCAACAGGCTTCCACCTCTGTTCTGGCTCAGGCTAACCAGCTGCCATCCGCAGTACTGAAACTGCTTCAGTAA
>LP221b_P._syringae
ATGGCTTTAACAGTAAACACCAACGTAGCATCGTTGAACGTCCAGAAGAACCTGGGTCGCGCTTCCGACGCCCTTTCGACCTCGATGACTCGTCTGTCTTCCGGTCTGAAAATCAACAGCGCCAAAGACGACGCTGCTGGCCTGAACATCGCCACCAAGATCAACTCGCAGATCAAAGGTCAGACCATGGCGATCAAAAACGCCAACGACGGTATGTCCATTGCTCAGACCGCTGAAGGCGCGCTGCAAGAGTCGACCAACATTCTGCAGCGTATGCGTGAACTGGCTGTTCAGTCGCGAAACGACAGCAACAGCGCTACTGACCGCGTTGCGCTGAACAAAGAATTCACTCAGATGAGTTCTGAGCTGACCCGTATCGCTCAGAGTACCAACCTGAACGGCAAAAACCTGATCGACGGTTCTGCCAGCACCATGACTTTCCAGGTTGGCTCCAACTCCGGCTCCGCGAACCAGATCACTCTGACTCTGAGCGCCAGCTTTGATGCAAACACCCTGGGTGTCGGTTCGGCAATCACCATCGTCGGTTCCGACAGTGCTGCTGCAGAGACCAACTTCTCTGCTGCAATGGCCGCTATCGACTCGGCTCTGCAGACCATCAACAACACGCGTTCTGATCTCGGTGCTGCACAAAACCGTCTGACCAGCACCATCTCCAACCTGCAGAACATCAACGAAAACGCCAGTGCTGCACTGGGTCGTATCCAGGATACCGACTTCGCTGCTGAAACTGCACAGCTGACCAAGCAACAGACTCTGCAACAGGCTTCCACCTCTGTTCTGGCTCAGGCTAACCAGCTGCCATCCGCTGTACTGAAACTGCTTCAGTAA
>LP868.1a_P._syringae
ATGGCTTTAACAGTAAACACCAACGTAGCATCGTTGAACGTCCAGAAGAACCTGGGTCGCGCTTCCGACGCCCTTTCGACCTCGATGACTCGTCTGTCTTCCGGTCTGAAAATCAACAGCGCCAAAGACGACGCTGCTGGCCTGAACATCGCCACCAAGATCAACTCGCAGATCAAAGGTCAGACCATGGCGATCAAAAACGCCAACGACGGTATGTCCATTGCTCAGACCGCTGAAGGCGCGCTGCAAGAGTCGACCAACATTCTGCAGCGTATGCGTGAACTGGCTGTTCAGTCGCGAAACGACAGCAACAGCGCTACTGACCGCGTTGCACTGAACAAAGAATTCACCCAGATGAGTTCTGAGCTGACCCGTATCGCCAACAGCACCAACCTGAACGGCAAAAACCTGATCGACGGTTCTGCCAGCACCATGACTTTCCAGGTTGGCTCCAACTCCGGCTCCGCGAACCAGATCACTCTGACTCTGAGCGCCAGCTTTGATGCAAACACCCTGGGTGTCGGTTCGGCAATCACCATCGTCGGTTCCGACAGTGCTGCTGCAGAGACCAACTTCTCTGCTGCAATGGCCGCTATCGACTCGGCTCTGCAGACCATCAACAACACGCGTTCTGATCTCGGTGCTGCACAAAACCGTCTGACCAGCACCATCTCCAACCTGCAGAACATCAACGAAAACGCCAGTGCTGCACTGGGTCGTATCCAGGATACCGACTTCGCTGCTGAAACTGCACAGCTGACCAAGCAACAGACTCTGCAACAGGCTTCCACCTCTGTTCTGGCTCAGGCTAACCAGCTGCCATCCGCTGTACTGAAACTGCTTCAGTAA
>ME.Cv.P30_P._syringae
ATGGCTTTAACAGTAAACACCAACGTAGCATCGTTGAACGTCCAGAAGAACCTGGGTCGCGCCTCCGACGCTCTTTCGACCTCGATGACTCGTCTGTCTTCCGGTCTGAAAATCAACAGCGCTAAAGATGACGCTGCTGGCCTGCAAATCGCTACCAAGATCACTTCGCAGATCCGCGGTCAGACAATGGCGATCAAAAACGCCAACGACGGTATGTCCCTTGCTCAGACCGCTGAAGGCGCGCTGCAAGAGTCGACCAACATTCTGCAGCGTATGCGTGAACTGGCTGTTCAGTCGCGAAACGACAGCAACAGCGCTACCGACCGTGACGCGCTGAACAAAGAATTCACCGCGATGAGCTCCGAGCTGACTCGTATCTCTCAGAGCACCAACCTGAACGGCAAAAACCTGCTCGACGGTTCTGCCAGCACCATGACTTTCCAGGTTGGTTCCAACTCTGGCGCGTCGAACCAGATCACTTTGACTCTGAGCGCAAGCTTTGACGCAAACACCCTGGGTGTCGGTTCGGCCATCTCGATCGCCGGTTCTGACAGTGCCGCTGCAGAGGCTGCTTTCTCTGGCGCAATGGCCGCTATCGACTCGGCTCTGCAGACCATCAACTCCACCCGTGCTGACCTCGGTGCTTCGCAAAACCGTCTGACCAGCACCATCTCCAACTTGCAGAACATCAACGAAAACGCCAGTGCTGCACTGGGTCGCGTACAAGATACCGACTTCGCTGCTGAAACTGCACAGCTGACCAAGCAACAGACCCTGCAACAGGCTTCCACCTCTGTTCTGGCTCAGGCTAACCAGCTGCCATCCGCTGTACTGAAACTGCTTCAGTAA
>ME.Dv.P42_P._syringae
ATGGCTTTAACAGTAAACACCAACGTAGCATCGTTGAACGTCCAGAAGAACCTGGGTCGCGCTTCCGACGCCCTTTCGACCTCGATGACTCGTCTGTCTTCCGGTCTGAAAATCAACAGCGCCAAAGACGACGCTGCTGGCCTGAACATCGCCACCAAGATCAACTCGCAGATCAAAGGTCAGACCATGGCGATCAAAAACGCCAACGACGGTATGTCCATTGCTCAGACCGCTGAAGGCGCGCTGCAAGAGTCGACCAACATTCTGCAACGTATGCGTGAACTGGCTGTTCAGTCGCGAAACGACAGCAACAGCGATACTGACCGCGTTGCGCTGAACAAAGAATTCACCCAGATGAGTTCCGAGCTGACTCGTATCTCCGCGAGCACCAACTTGAACGGCAAAGCGCTGCTCAACGGTTCTGCCAGCACCATGACTTTCCAGGTTGGCTCCAACTCCGGCTCTTCGAACCAGATCACTCTGACTCTGAGCGCCAGCTTTGACGCAAACACCCTGGGTGTCGGTTCGGCAATCACCATCGTCGGTTCCGACAGTGCTGCTGCAGAGACCAACTTCTCCGCCGCAATCGCAGCTATCGACTCGGCTCTGCAGACCATCAACAACACGCGTTCTGATCTCGGTGCTGCACAAAACCGTCTGACCAGCACCATCTCCAACCTGCAGAACATCAACGAAAACGCCAGTGCTGCACTGGGTCGTATCCAGGATACCGACTTCGCTGCTGAAACTGCACAGCTGACCAAGCAACAGACCCTGCAACAGGCTTCCACCTCTGTTCTGGCTCAGGCTAACCAGCTGCCATCCGCAGTACTGAAACTGCTTCAGTAA
>ME812.2b_P._syringae
ATGGCTTTAACAGTAAACACCAACGTAGCATCGTTGAACGTCCAGAAGAACCTGGGTCGCGCCTCCGACGCTCTTTCGACCTCGATGACTCGTCTGTCTTCCGGTCTGAAAATCAACAGCGCTAAAGATGACGCTGCTGGCCTGCAAATCGCTACCAAGATCACTTCGCAGATCCGCGGTCAGACAATGGCGATCAAAAACGCCAACGACGGTATGTCCCTTGCTCAGACCGCTGAAGGCGCGCTGCAAGAGTCGACCAACATTCTGCAGCGTATGCGTGAACTGGCTGTTCAGTCGCGAAACGACAGCAACAGCGCTACCGACCGTGACGCGCTGAACAAAGAATTCACCGCGATGAGCTCCGAGCTGACTCGTATCTCTCAGAGCACCAACCTGAACGGCAAAAACCTGCTCGACGGTTCTGCCAGCACCATGACTTTCCAGGTTGGTTCCAACTCTGGCGCGTCGAACCAGATTACTTTGACTCTGAGCGCAAGCTTTGACGCAAACACCCTGGGTGTCGGTTCGGCCATCTCGATCGCCGGTTCTGACAGTGCCGCTGCAGAGGCTGCTTTCTCTGGCGCAATGGCCGCTATCGACTCGGCTCTGCAGACCATCAACTCCACCCGTGCTGACCTCGGTGCTTCGCAAAACCGTCTGACCAGCACCATCTCCAACTTGCAGAACATCAACGAAAACGCCAGTGCTGCACTGGGTCGCGTACAAGATACCGACTTCGCTGCTGAAACTGCACAGCTGACCAAGCAACAGACCCTGCAACAGGCTTCCACCTCTGTTCTGGCTCAGGCTAACCAGCTGCCATCCGCTGTACTGAAACTGCTTCAGTAA
>NL.P123_P._syringae
ATGGCTTTAACAGTAAACACCAACGTAGCATCGTTGAACGTCCAGAAGAACCTGGGTCGCGCCTCCGACGCTCTTTCGACCTCGATGACTCGTCTGTCTTCCGGTCTGAAAATCAACAGCGCTAAAGATGACGCTGCTGGCCTGCAAATCGCTACCAAGATCACTTCGCAGATCCGCGGTCAGACAATGGCGATCAAAAACGCCAACGACGGTATGTCCCTTGCTCAGACCGCTGAAGGCGCGCTGCAAGAGTCGACCAACATTCTGCAGCGTATGCGTGAACTGGCTGTTCAGTCGCGAAACGACAGCAACAGCGCTACCGACCGTGACGCGCTGAACAAAGAATTCACCGCGATGAGCTCCGAGCTGACTCGTATCTCTCAGAGCACCAACCTGAACGGCAAAAACCTGCTCGACGGTTCTGCCAGCACCATGACTTTCCAGGTTGGTTCCAACTCTGGCGCGTCGAACCAGATTACTTTGACTCTGAGCGCAAGCTTTGACGCAAACACCCTGGGTGTCGGTTCGGCCATCTCGATCGCCGGTTCTGACAGTGCCGCTGCAGAGGCTGCTTTCTCTGGCGCAATGGCCGCTATCGACTCGGCTCTGCAGACCATCAACTCCACCCGTGCTGACCTCGGTGCTTCGCAAAACCGTCTGACCAGCACCATCTCCAACTTGCAGAACATCAACGAAAACGCCAGTGCTGCACTGGGTCGCGTACAAGATACCGACTTCGCTGCTGAAACTGCACAGCTGACCAAGCAACAGACCCTGCAACAGGCTTCCACCTCTGTTCTGGCTCAGGCTAACCAGCTGCCATCCGCTGTACTGAAACTGCTTCAGTAA
>NP29.1a_P._syringae
ATGGCTTTAACAGTAAACACCAACGTAGCATCGTTGAACGTCCAGAAGAACCTGGGTCGCGCTTCCGACGCCCTTTCGACCTCGATGACTCGTCTGTCTTCCGGTCTGAAAATCAACAGCGCCAAAGACGACGCTGCTGGCCTGAACATCGCCACCAAGATCAACTCGCAGATCAAAGGTCAGACCATGGCGATCAAAAACGCCAACGACGGTATGTCCATTGCCCAGACCGCTGAAGGCGCGCTGCAAGAGTCGACCAACATTCTGCAACGTATGCGTGAACTGGCTGTTCAGTCGCGAAACGACAGCAACAGCGACACTGACCGCGTTGCACTGAACAAAGAATTCACTCAGATGAGTTCGGAACTGACCCGTATCGCTCAGAGTACCAACCTGAACGGCAAAAACCTGATCGACGGTTCTGCCAGCACCATGACTTTCCAGGTTGGCTCCAACTCCGGCGCCTCGAACCAGATCACTCTGACTCTGAGCGCCAGCTTTGACGCAAACACCCTGGGTGTCGGTTCGGCCATCACCATCGTCGGTTCCGACAGTGCTGCTGCAGAGACTAACTTCTCTGCTGCAATGGCCGCTATCGACTCGGCGCTGCAGACCATCAACAGCACTCGTTCTGATCTCGGTGCTGCACAAAACCGTCTGACCAGCACCATCTCCAACCTGCAGAACATCAACGAAAACGCCAGTGCTGCACTGGGTCGTATCCAGGATACCGACTTCGCTGCTGAAACTGCACAGCTGACCAAGCAACAGACTCTGCAACAGGCTTCCACCTCTGTTCTGGCTCAGGCTAACCAGCTGCCATCCGCTGTACTGAAACTGCTTCAGTAA
>RM.P20_P._syringae
ATGGCTTTAACAGTAAACACCAACGTAGCATCGTTGAACGTCCAGAAGAACCTGGGTCGCGCTTCCGACGCCCTTTCGACCTCGATGACTCGTCTGTCTTCCGGTCTGAAAATCAACAGCGCCAAAGACGACGCTGCTGGCCTGAACATCGCCACCAAGATCAACTCGCAGATCAAAGGTCAGACCATGGCGATCAAAAACGCCAACGACGGTATGTCCATTGCTCAGACCGCTGAAGGCGCGCTGCAAGAGTCGACCAACATTCTGCAACGTATGCGTGAACTGGCTGTTCAGTCGCGAAACGACAGCAACAGCGATACTGACCGCGTTGCGCTGAACAAAGAATTCACCCAGATGAGTTCCGAGCTGACTCGTATCTCCGCGAGCACCAACTTGAACGGCAAAGCGCTGCTCAACGGTTCTGCCAGCACCATGACTTTCCAGGTTGGCTCCAACTCCGGCTCTTCGAACCAGATCACTCTGACTCTGAGCGCCAGCTTTGACGCAAACACCCTGGGTGTCGGTTCGGCAATCACCATCGTCGGTTCCGACAGTGCTGCTGCAGAGACTAACTTCTCCGCCGCAATCGCCGCTATCGACTCGGCTCTGCAGACCATCAACAACACGCGTTCTGATCTCGGTGCTGCACAAAACCGTCTGACCAGCACCATCTCCAACCTGCAGAACATCAACGAAAACGCCAGTGCTGCACTGGGTCGTATCCAGGATACCGACTTCGCTGCTGAAACTGCACAGCTGACCAAGCAACAGACCCTGCAACAGGCTTCCACCTCTGTTCTGGCTCAGGCTAACCAGCTGCCATCCGCAGTACTGAAACTGCTTCAGTAA
>RM.P66_P._syringae
ATGGCTTTAACAGTAAACACCAACGTAGCATCGTTGAACGTCCAGAAGAACCTGGGTCGCGCTTCCGACGCCCTTTCGACCTCGATGACTCGTCTGTCTTCCGGTCTGAAAATCAACAGCGCCAAAGACGACGCTGCTGGCCTGAACATCGCCACCAAGATCAACTCGCAGATCAAAGGTCAGACCATGGCGATCAAAAACGCCAACGACGGTATGTCCATTGCTCAGACCGCTGAAGGCGCGCTGCAAGAGTCGACCAACATTCTGCAGCGTATGCGTGAACTGGCTGTTCAGTCGCGAAACGACAGCAACAGCGCTACTGACCGCGTTGCACTGAACAAAGAATTCACCCAGATGAGTTCTGAGCTGACCCGTATCGCCAACAGCACCAACCTGAACGGCAAAAACCTGATCGACGGTTCTGCCAGCACCATGACTTTCCAGGTTGGCTCCAACTCCGGCTCCGCGAACCAGATCACTCTGACTCTGAGCGCCAGCTTTGATGCAAACACCCTGGGTGTCGGTTCGGCAATCACCATCGTCGGTTCCGACAGTGCTGCTGCAGAGACCAACTTCTCTGCTGCAATGGCCGCTATCGACTCGGCTCTGCAGACCATCAACAACACGCGTTCTGATCTCGGTGCTGCACAAAACCGTCTGACCAGCACCATCTCCAACCTGCAGAACATCAACGAAAACGCCAGTGCTGCACTGGGTCGTATCCAGGATACCGACTTCGCTGCTGAAACTGCACAGCTGACCAAGCAACAGACTCTGCAACAGGCTTCCACCTCTGTTCTGGCTCAGGCTAACCAGCTGCCATCCGCTGTACTGAAACTGCTTCAGTAA
>RMX.24.a.1_P._syringae
ATGGCTTTAACAGTAAACACCAACGTAGCATCGTTGAACGTCCAGAAGAACCTGGGTCGCGCTTCCGACGCCCTTTCGACCTCGATGACTCGTCTGTCTTCCGGTCTGAAAATCAACAGCGCCAAAGACGACGCTGCTGGCCTGAACATCGCCACCAAGATCAACTCGCAGATCAAAGGTCAGACCATGGCGATCAAAAACGCCAACGACGGTATGTCCATTGCCCAGACCGCTGAAGGCGCGCTGCAAGAGTCGACCAACATTCTGCAACGTATGCGTGAACTGGCTGTTCAGTCGCGAAACGACAGCAACAGCGACACTGACCGCGTTGCACTGAACAAAGAATTCACTCAGATGAGTTCGGAACTGACCCGTATCGCTCAGAGTACCAACCTGAACGGCAAAAACCTGATCGACGGTTCTGCCAGCACCATGACTTTCCAGGTTGGCTCCAACTCCGGCGCCTCGAACCAGATCACTCTGACTCTGAGCGCCAGCTTTGACGCAAACACCCTGGGTGTCGGTTCGGCCATCACCATCGTCGGTTCCGACAGTGCTGCTGCAGAGACTAACTTCTCTGCTGCAATGGCCGCTATCGACTCGGCGCTGCAGACCATCAACAGCACTCGTTCTGATCTCGGTGCTGCACAAAACCGTCTGACCAGCACCATCTCCAACCTGCAGAACATCAACGAAAACGCCAGTGCTGCACTGGGTCGTATCCAGGATACCGACTTCGCTGCTGAAACTGCACAGCTGACCAAGCAACAGACTCTGCAACAGGCTTCCACCTCTGTTCTGGCTCAGGCTAACCAGCTGCCATCCGCTGTACTGAAACTGCTTCAGTAA
>RMX815.1a_P._syringae
ATGGCTTTAACAGTAAACACCAACGTAGCATCGTTGAACGTCCAGAAGAACCTGGGTCGCGCCTCCGACGCTCTTTCGACCTCGATGACTCGTCTGTCTTCCGGTCTGAAAATCAACAGCGCTAAAGATGACGCTGCTGGCCTGCAAATCGCTACCAAGATCACTTCGCAGATCCGCGGTCAGACAATGGCGATCAAAAACGCCAACGACGGTATGTCCCTTGCTCAGACCGCTGAAGGCGCGCTGCAAGAGTCGACCAACATTCTGCAGCGTATGCGTGAACTGGCTGTTCAGTCGCGAAACGACAGCAACAGCTCTACCGACCGTGACGCGCTGAACAAAGAATTCACCGCGATGAGTTCGGAACTGACCCGTATCTCTCAAAGTACCAACCTGAACGGCAAGAACCTGCTCGACGGTTCTGCCAGCACCATGACTTTCCAGGTTGGTTCCAACTCTGGCGCGTCGAACCAGATCACTTTGACTCTGAGCGCAAGCTTTGACGCAAACACCCTGGGTGTCGGTTCGGCCATCTCGATCGCCGGTTCTGACAGTGCCGCTGCAGAGGCTGCTTTCTCTGGCGCAATGGCCGCTATCGACTCGGCTCTGCAGACCATCAACTCCACCCGTGCTGACCTCGGTGCTTCGCAAAACCGTCTGACCAGCACCATCTCCAACTTGCAGAACATCAACGAAAACGCCAGTGCTGCACTGGGTCGCGTACAAGATACCGACTTCGCTGCTGAAACTGCACAGCTGACCAAGCAACAGACCCTGCAACAGGCTTCCACCTCTGTTCTGGCTCAGGCTAACCAGCTGCCATCCGCTGTACTGAAACTGCTTCAGTAA
>RMX3.1b_P._viridiflava
ATGGCTTTAACAGTAAATACCAACGTTACGTCGTTGGCCGTTCAAAAGAACCTGAACCGCGCTTCTGACGCACTGTCCACTTCGATGTCCCGTCTGTCGTCGGGCCTGAAAGTACAGAACGCCCGTGACAACGTGGGTGTTTTGAGCACCATCGCTTCGATCAACTCGCAGGTTCGTGGTCAGACCGTAGCGATCCAGAACGCCAACGACGGTATGTCCCTGGCTCAGACTGCTGAAGGCGCTCTGCAAGAATCCGTATCGATCCTGCAGCGTATGCGTGAACTGGCAGTTCAGTCGCGTAACGACAGTAACAGCGCAGTCGACCGTACTGCCTTGAACAAAGAATTCACCGCGATGAGCGCTGAATTGACCCGTATCTCGGCCAGTACCAACCTGAACGGCAAGAACCTGCTTGACGGTTCCGCCAGCACCATGACTTTCCAGGTCGGCGCCAACACCGGTACCTCCAACCAGATCACTCTGACCCTGAGCGCAAGCTTTGACGCAGAAACCCTGGGCGTTGGTTCGGCCATCAGCATCGTCGGTTCGGACAGTGCTGCTTCAGAAGCCGCCTTCTCTGCTGCAATCACTGCAATCGACTCCGCTCTGCAGACCATCTCGTCTAGCCGTGCTGATCTCGGTGCTGCACAAAACCGTCTGACCACCACCATCTCCAACCTGCAGAACATCAACGAAAACGCCAGTGCTGCACTGGGTCGTCTGCAAGACACCGACTTCGCTGCTGAAACTGCACAGCTGACCAAGCAGCAGACTCTGCAACAGGCTTCGACTTCGATCCTGTCTCAGGCCAACCAGCTGCCATCCGCTGTACTGAAACTGCTTCAGTAA
>LP23.1a_P._viridiflava
ATGGCTTTAACAGTAAATACCAACGTTACATCGTTGGCCGTTCAAAAGAACCTGAACCGTGCTTCTGACGCACTGTCCACTTCCATGTCCCGTCTGTCGTCTGGCCTGAAAGTACAGAACGCCCGTGACAACGTCGGTGTTCTGAGCACGATTGCCTCGATCAACTCGCAGGTTCGTGGTCAGACCGTAGCGATCCAGAACGCCAACGACGGTATGTCCCTGGCTCAGACCGCTGAAGGCGCTCTGCAAGAATCCGTATCGATCCTGCAGCGTATGCGTGAGCTGGCAGTTCAGTCGCGTAACGACAGTAACAGTGCAGTCGACCGTACCGCTCTGAACAAAGAATTCACCGCGATGAGCGCTGAATTGACCCGTATCTCGGCCAGTACCAACCTGAACGGCAAGAACCTGCTTGACGGTTCCGCCAGCACCATGACCTTCCAGGTCGGCGCCAACACCGGTACCTCCAACCAGATCACTCTGACCCTGAGCGCAAGCTTCGACGCAGAAACTCTGGGTGTTGGCTCGGCCATCACCATCGTTGGTTCGAGCAGTACCGAGGCGGAGACCAACTTCTCTGCTGCAATCACTGCGATTGACTCCGCTCTGCAGACCATCTCGGCGAGCCGTGCTGATCTCGGTGCTGCACAGAACCGTCTGACCACCACCATCTCCAACCTGCAGAACATCAACGAAAACGCCAGTGCTGCACTGGGTCGTCTGCAAGACACCGACTTCGCTGCTGAAACTGCACAGCTGACCAAGCAGCAGACTCTGCAACAGGCTTCGACTTCGATCCTGTCTCAGGCCAACCAGCTGCCATCCGCTGTACTGAAACTGCTTCAGTAA
