# Supplementary material for: Differentiation between MAMP Triggered Defenses in Arabidopsis thaliana
Source: PLoS Genet. 2016 Jun 23;12(6):e1006068. doi: 10.1371/journal.pgen.1006068 (PMC4919071; doi:10.1371/journal.pgen.1006068)
Supplement: S3 Text — Fasta nucleotide sequences of region surrounding EF-Tu gene in 20 P. syringae strains and two P. viridiflava strains. Strains are labeled with name first then species designation. (TXT) [file pgen.1006068.s013.txt]

>DM2.1.12.02A_P._syringae
GTGGCTAAAGAAAAATTTGATCGTTCCCTTCCGCACGTCAACGTTGGCACCATTGGTCACGTTGACCACGGTAAAACCACACTGACCGCTGCTCTGACTCGCGTCTGCTCCGAAGTTTTCGGTTCGGCTCGTGTCGAATTCGACAAGATCGATAGCGCTCCGGAAGAGAAGGCTCGCGGTATCACCATTAACACTGCTCACGTCGAGTACAACTCGCTGATCCGTCACTACGCTCACGTTGACTGCCCAGGTCACGCTGACTATGTGAAGAACATGATCACCGGTGCTGCGCAGATGGACGGCGCTATCCTGGTTTGTTCGGCCGCTGATGGTCCGATGCCACAAACCCGTGAGCACATCCTGCTGTCCCGTCAGGTTGGCGTTCCGTACATCGTGGTCTTCCTGAACAAGGCTGACCTGGTAGACGACGCTGAGCTGCTGGAACTGGTTGAGATGGAAGTGCGCGATCTGCTGAGCACTTACGACTTCCCGGGTGACGACACTCCAATCATCATCGGCTCTGCCCGTATGGCGTTGGAAGGCAAAGACGACAACGAGATGGGCACCACTGCCGTCAAGAAGTTGGTCGAAACTCTGGACAGCTACATCCCTCAGCCAGAGCGTGCTGTTGACAAGCCGTTCCTGATGCCAATCGAAGACGTATTCTCGATCTCCGGTCGCGGTACTGTTGTGACTGGTCGTGTTGAGCGCGGTATCGTCAAAGTCCAGGATCCACTGGAAATCGTTGGTCTGCGTGACACTACCGTCACTACCTGCACCGGCGTTGAAATGTTCCGCAAGCTGCTCGACGAAGGTCGTGCTGGCGAGAACTGCGGCGTTCTGCTGCGCGGCACCAAGCGTGACGACGTCGAGCGTGGCCAGGTTCTGGTCAAGCCAGGCACCGTTAAGCCGCACACTCAGTTCGAAGCAGAAATCTACGTTCTGAGCAAGGAAGAAGGCGGTCGTCACACTCCGTTCTTCAAAGGCTACCGTCCACAGTTCTACTTCCGTACTACCGACGTAACTGGTAGCTGCGAACTGCCGG-AAGGCGTAGAAATGGTTATGCCAGGTGATAACGTCAAAGTTTCCGTTACCCTGATCAAGCCAATCGCAATGGAAGATGGTCTGCGTTTCGCAATCCGTGAAGGCGGTCGTACCGTCGGCGCTGGCGTCGTAGCCAAAATCATCGCTTAA
>KN2.a.3_P._syringae
GTGGCTAAAGAAAAATTTGATCGTTCCCTCCCGCACGTCAACGTTGGCACCATTGGTCACGTTGACCACGGTAAAACCACGCTGACCGCTGCTCTGACTCGCGTCTGCTCCGAAGTTTTCGGTTCGGCTGCTGTTGAATTCGACAAGATCGACAGCGCACCGGAAGAGAAAGCTCGTGGTATTACCATTAATACCGCGCACGTTGAATACAAATCGTTGATCCGTCACTACGCTCACGTTGACTGCCCAGGTCACGCTGACTACGTGAAGAACATGATCACCGGTGCTGCCCAGATGGACGGCGCGATTCTGGTTTGTTCGGCCGCTGATGGTCCGATGCCACAAACCCGTGAGCACATCCTGCTGTCCCGTCAGGTTGGCGTTCCGTACATCGTGGTTTTCCTGAACAAGGCTGACCTGGTAGACGACGCTGAGCTGCTGGAACTGGTTGAGATGGAAGTGCGCGATCTGCTGAGCACTTACGACTTCCCAGGCGACGACACTCCGATCATCATCGGTTCTGCTCGTATGGCTCTGGAAGGTAAAGACGACAACGAAATGGGCACCACTGCCGTTCGTAAACTGGTTGAAACACTGGACTCCTACATTCCAGAACCAGTTCGTCTGACCGACAAGCCGTTCCTGATGCCAATCGAAGACGTGTTCTCGATCTCCGGTCGCGGTACTGTTGTGACTGGTCGTATTGAGCGCGGTATCGTCAAGGTTCAGGATCCACTGGAAATCGTTGGTCTGCGTGACACTACCGTCACCACCTGCACCGGTGTTGAAATGTTCCGTAAGCTGCTCGACGAAGGTCGTGCTGGCGAGAACTGCGGCGTTCTGCTGCGTGGTACCAAGCGTGACGACGTTGAGCGTGGCCAGGTTCTGGTCAAGCCAGGCACCGTCAAGCCGCACACTCAGTTCGAAGCTGAAATCTACGTTCTGAGCAAAGAAGAAGGCGGTCGTCACACTCCGTTCTTCAAAGGCTACCGTCCACAGTTCTACTTCCGTACTACCGACGTAACTGGTAGCTGCGAACTGCCGG-AAGGCGTAGAAATGGTTATGCCAGGTGATAACGTTAAAGTTTCCGTTACCCTGATCAAGCCAATCGCAATGGAAGATGGTCTGCGTTTCGCAATCCGTGAAGGCGGTCGTACCGTCGGCGCTGGCGTCGTGGCCAAAATCATCGCGTAA
>Knox623a_P._syringae
GTGGCTAAAGAAAAATTTGATCGTTCCCTCCCGCACGTCAACGTTGGCACCATTGGTCACGTTGACCACGGTAAAACCACGCTGACCGCTGCTCTGACTCGCGTCTGCTCCGAAGTTTTCGGTTCGGCTGCTGTTGAATTCGACAAGATCGACAGCGCACCGGAAGAGAAAGCTCGTGGTATTACCATTAATACCGCGCACGTTGAATACAAATCGTTGATCCGTCACTACGCTCACGTTGACTGCCCAGGTCACGCTGACTACGTGAAGAACATGATCACCGGTGCTGCCCAGATGGACGGCGCGATTCTGGTTTGTTCGGCCGCTGATGGTCCGATGCCACAAACCCGTGAGCACATCCTGCTGTCCCGTCAGGTTGGCGTTCCGTACATCGTGGTTTTCCTGAACAAGGCTGACCTGGTAGACGACGCTGAGCTGCTGGAACTGGTTGAGATGGAAGTGCGCGATCTGCTGAGCACTTACGACTTCCCAGGCGACGACACTCCGATCATCATCGGTTCTGCTCGTATGGCTCTGGAAGGTAAAGACGACAACGAAATGGGCACCACTGCCGTTCGTAAACTGGTTGAAACACTGGACTCCTACATTCCAGAACCAGTTCGTCTGACCGACAAGCCGTTCCTGATGCCAATCGAAGACGTGTTCTCGATCTCCGGTCGCGGTACTGTTGTGACTGGTCGTATTGAGCGCGGTATCGTCAAGGTTCAGGATCCACTGGAAATCGTTGGTCTGCGTGACACTACCGTCACCACCTGCACCGGTGTTGAAATGTTCCGTAAGCTGCTCGACGAAGGTCGTGCTGGCGAGAACTGCGGCGTTCTGCTGCGTGGTACCAAGCGTGACGACGTTGAGCGTGGCCAGGTTCTGGTCAAGCCAGGCACCGTCAAGCCGCACACTCAGTTCGAAGCTGAAATCTACGTTCTGAGCAAAGAAGAAGGCGGTCGTCACACTCCGTTCTTCAAAGGCTACCGTCCACAGTTCTACTTCCGTACTACCGACGTAACTGGTAGCTGCGAACTGCCGTCAAGGCGCAGAAATGGTTATGCCAGGTGA-------------------------------------------------------------------------------------------------------------------------
>Knox652c_P._syringae
GTGGCTAAAGAAAAATTTGATCGTTCCCTCCCGCACGTCAACGTTGGCACCATTGGTCACGTTGACCACGGTAAAACCACGCTGACCGCTGCTCTGACTCGCGTCTGCTCCGAAGTTTTCGGTTCGGCTGCTGTTGAATTCGACAAGATCGACAGCGCACCGGAAGAGAAAGCTCGTGGTATTACCATTAATACCGCGCACGTTGAATACAAATCGTTGATCCGTCACTACGCTCACGTTGACTGCCCAGGTCACGCTGACTACGTGAAGAACATGATCACCGGTGCTGCCCAGATGGACGGCGCGATTCTGGTTTGTTCGGCCGCTGATGGTCCGATGCCACAAACCCGTGAGCACATCCTGCTGTCCCGTCAGGTTGGCGTTCCGTACATCGTGGTTTTCCTGAACAAGGCTGACCTGGTAGACGACGCTGAGCTGCTGGAACTGGTTGAGATGGAAGTGCGCGATCTGCTGAGCACTTACGACTTCCCAGGCGACGACACTCCGATCATCATCGGTTCTGCTCGTATGGCTCTGGAAGGTAAAGACGACAACGAAATGGGCACCACTGCCGTTCGTAAACTGGTTGAAACACTGGACTCCTACATTCCAGAACCAGTTCGTCTGACCGACAAGCCGTTCCTGATGCCAATCGAAGACGTGTTCTCGATCTCCGGTCGCGGTACTGTTGTGACTGGTCGTATTGAGCGCGGTATCGTCAAGGTTCAGGATCCACTGGAAATCGTTGGTCTGCGTGACACTACCGTCACCACCTGCACCGGTGTTGAAATGTTCCGTAAGCTGCTCGACGAAGGTCGTGCTGGCGAGAACTGCGGCGTTCTGCTGCGTGGTACCAAGCGTGACGACGTTGAGCGTGGCCAGGTTCTGGTCAAGCCAGGCACCGTCAAGCCGCACACTCAGTTCGAAGCTGAAATCTACGTTCTGAGCAAAGAAGAAGGCGGTCGTCACACTCCGTTCTTCAAAGGCTACCGTCCACAGTTCTACTTCCGTACTACCGACGTAACTGGTAGCTGCGAACTGCCGG-AAGGCGTAGAAATGGTTATGCCAGGTGATAACGTTAAAGTTTCCGTTACCCTGATCAAGCCAATCGCAATGGAAGATGGTCTGCGTTTCGCAATCCGTGAAGGCGGTCGTACCGTCGGCGCTGGCGTCGTGGCCAAAATCATCGCGTAA
>LMC.P10_P._syringae
GTGGCTAAAGAAAAATTTGATCGTTCCCTCCCGCACGTCAACGTTGGCACCATTGGTCACGTTGACCACGGTAAAACCACGCTGACCGCTGCTCTGACTCGCGTCTGCTCCGAAGTTTTCGGTTCGGCTGCTGTTGAATTCGACAAGATCGACAGCGCACCGGAAGAAAAAGCTCGTGGTATTACCATCAATACCGCGCACGTCGAATACAAATCGTTGATCCGTCACTACGCTCACGTTGACTGCCCAGGTCACGCTGACTACGTGAAGAACATGATCACTGGTGCTGCCCAGATGGACGGCGCGATTCTGGTTTGTTCGGCCGCTGATGGTCCGATGCCACAAACCCGTGAGCACATCCTGCTGTCCCGTCAGGTTGGCGTTCCGTACATCGTGGTCTTCCTGAACAAGGCTGACCTGGTAGACGACGCTGAGCTGCTGGAACTGGTTGAGATGGAAGTGCGCGATCTGCTGAGCACTTACGACTTCCCAGGCGACGACACTCCGATCATCATCGGTTCTGCTCGTATGGCTCTGGAAGGTAAAGACGACAACGAAATGGGCACCACTGCCGTTCGTAAACTGGTTGAAACACTGGACTCGTACATTCCAGAGCCAGTTCGTGTTACCGACAAGCCGTTCCTGATGCCAATCGAAGACGTGTTCTCGATCTCCGGTCGCGGTACTGTTGTGACTGGTCGTATTGAGCGCGGTATCGTCAAGGTTCAGGATCCACTGGAAATCGTTGGTCTGCGTGACACTACCGTCACCACCTGCACCGGTGTTGAAATGTTCCGCAAACTGCTCGACGAAGGTCGTGCTGGCGAGAACTGCGGCGTGCTGCTGCGCGGCACCAAGCGTGACGACGTTGAGCGTGGCCAGGTTCTGGTCAAGCCAGGCAGCGTCAAGCCACACACTCAGTTCGAAGCTGAAATCTACGTTCTGAGCAAGGAAGAAGGCGGTCGTCACACTCCGTTCTTCAAAGGCTACCGTCCACAGTTCTACTTCCGTACTACCGACGTAACTGGTAGCTGCGAACTGCCGG-AAGGCGTAGAAATGGTTATGCCAGGTGATAACGTTAAAGTTTCCGTTACCCTGATCAAGCCAATCGCAATGGAAGATGGTCTGCGTTTCGCAATCCGTGAAGGCGGTCGTACCGTCGGCGCTGGCGTCGTAGCCAAAATCATCGCTTAA
>LMC.P80_P._syringae
GTGGCTAAAGAAAAATTTGATCGTTCCCTCCCGCACGTCAACGTTGGCACCATTGGTCACGTTGACCACGGTAAAACCACGCTGACCGCTGCTCTGACTCGCGTCTGCTCCGAAGTTTTCGGTTCGGCTGCTGTTGAATTCGACAAGATCGACAGCGCACCGGAAGAAAAAGCTCGTGGTATTACCATCAATACCGCGCACGTCGAATACAAATCGTTGATCCGTCACTACGCTCACGTTGACTGCCCTGGTCACGCTGACTACGTGAAGAACATGATCACTGGTGCTGCCCAGATGGACGGCGCGATTCTGGTTTGTTCGGCCGCTGATGGTCCGATGCCACAAACCCGTGAGCACATCCTGCTGTCCCGTCAGGTTGGCGTTCCGTACATCGTGGTCTTCCTGAACAAGGCTGACCTGGTAGACGACGCTGAGCTGCTGGAACTGGTTGAGATGGAAGTGCGCGATCTGCTGAGCACTTACGACTTCCCAGGCGACGACACTCCGATCATCATCGGTTCTGCTCGTATGGCTCTGGAAGGTAAAGACGACAACGAAATGGGCACCACTGCCGTTCGTAAACTGGTTGAAACACTGGACTCGTACATTCCAGAACCAGTTCGTGTTACCGACAAGCCGTTCCTGATGCCAATCGAAGACGTGTTCTCGATCTCCGGTCGCGGTACTGTTGTGACTGGTCGTATTGAGCGCGGTATCGTCAAGGTTCAGGATCCACTGGAAATCGTTGGTCTGCGTGACACTACCGTCACCACCTGCACCGGTGTTGAAATGTTCCGCAAGCTGCTCGACGAAGGTCGTGCTGGCGAGAACTGCGGCGTGCTGCTGCGCGGCACCAAGCGTGACGACGTTGAGCGTGGCCAGGTTCTGGTCAAGCCAGGCAGCGTCAAGCCGCACACTCAGTTCGAAGCTGAAATCTACGTTCTGAGCAAGGAAGAAGGCGGTCGTCACACTCCGTTCTTCAAAGGCTACCGTCCACAGTTCTACTTCCGTACTACCGACGTAACTGGTAGCTGCGAACTGCCGG-AAGGCGTAGAAATGGTTATGCCAGGTGATAACGTTAAAGTTTCCGTTACCCTGATCAAGCCAATCGCAATGGAAGATGGTCTGCGTTTCGCAATCCGTGAAGGCGGTCGTACCGTCGGCGCTGGCGTCGTAGCCAAAATCATCGCTTAA
>LMC.P91_P._syringae
GTGGCTAAAGAAAAATTTGATCGTTCCCTCCCGCACGTCAACGTTGGCACCATTGGTCACGTTGACCATGGTAAAACCACGCTGACCGCTGCTCTGACTCGCGTCTGCTCCGAAGTTTTCGGTTCGGCTGCTGTTGAATTCGACAAGATCGACAGCGCACCGGAAGAAAAGGCTCGTGGTATCACCATCAACACCGCGCACGTCGAATACAAATCGTTGATCCGTCACTATGCTCACGTTGACTGCCCAGGTCACGCTGACTACGTGAAGAACATGATCACTGGTGCTGCCCAGATGGACGGCGCGATTCTGGTTTGTTCGGCCGCTGATGGTCCGATGCCACAAACCCGTGAGCACATCCTGCTGTCCCGTCAGGTTGGCGTTCCGTACATCGTGGTCTTCCTGAACAAGGCTGACCTGGTAGACGACGCTGAGCTGCTGGAACTGGTCGAGATGGAAGTGCGCGATCTGCTGAGCACTTACGACTTCCCAGGCGACGACACTCCGATCATCATCGGTTCTGCTCGTATGGCTCTGGAAGGTAAAGACGACAACGAAATGGGCACCACTGCCGTTCGTAAACTGGTTGAAACACTGGACTCCTACATCCCAGAACCAGTTCGTGTTACCGACAAGCCTTTCCTGATGCCGATCGAAGACGTATTCTCGATCTCCGGTCGCGGTACTGTTGTGACTGGTCGTATTGAGCGCGGTATCGTCAAGGTTCAGGATCCACTGGAAATCGTTGGTCTGCGTGACACTACCGTCACCACCTGCACCGGTGTTGAAATGTTCCGCAAACTGCTCGACGAAGGTCGTGCTGGCGAGAACTGCGGCGTTCTGCTGCGCGGTACCAAGCGTGACGACGTTGAGCGTGGCCAGGTTCTGGTCAAGCCAGGCAGCGTCAAGCCGCACACTCAGTTCGAAGCTGAAATCTACGTTCTGAGCAAAGAAGAAGGCGGTCGTCACACTCCGTTCTTCAAAGGCTACCGTCCACAGTTCTACTTCCGTACTACCGACGTAACTGGTAGCTGCGAACTGCCGG-AAGGCGTAGAAATGGTTATGCCAGGTGATAACGTTAAAGTTTCCGTTACCCTGATCAAGCCAATCGCAATGGAAGATGGTCTGCGTTTCGCAATCCGTGAAGGCGGTCGTACCGTCGGCGCTGGCGTCGTAGCCAAAATCATCGCTTAA
>LP205a_P._syringae
GTGGCTAAAGAAAAATTTGATCGTTCCCTTCCGCACGTCAACGTTGGCACCATTGGTCACGTTGACCACGGTAAAACCACACTGACCGCTGCTCTGACTCGCGTCTGCTCCGAAGTTTTCGGTTCGGCTCGTGTCGAATTCGACAAGATCGATAGCGCTCCGGAAGAGAAAGCTCGCGGTATCACCATTAACACTGCTCACGTCGAGTACAACTCGCTGATCCGTCACTACGCTCACGTTGACTGCCCAGGTCACGCTGACTATGTGAAGAACATGATCACCGGTGCTGCCCAGATGGATGGCGCTATCCTGGTTTGTTCGGCCGCTGATGGTCCGATGCCACAAACCCGTGAGCACATCCTGCTGTCCCGTCAGGTTGGCGTTCCGTACATCGTGGTCTTCCTGAACAAGGCTGACCTGGTAGACGACGCTGAGCTGCTGGAACTGGTTGAGATGGAAGTGCGCGATCTGCTGAGCACTTACGACTTCCCGGGCGACGACACTCCAATCATCATCGGCTCTGCCCGTATGGCGTTGGAAGGCAAAGACGACAACGAGATGGGCACCACTGCCGTCAAGAAGTTGGTCGAGACTCTGGACAGCTACATCCCTCAGCCAGAGCGTGCTGTTGATAAGCCGTTCCTGATGCCAATCGAAGACGTATTCTCGATCTCCGGTCGCGGTACTGTTGTGACTGGTCGTGTTGAGCGCGGTATCGTCAAAGTCCAGGATCCACTGGAAATCGTTGGTCTGCGTGACACTACCGTCACTACCTGCACCGGCGTTGAAATGTTCCGCAAGCTGCTCGACGAAGGTCGTGCTGGCGAGAACTGCGGCGTTCTGCTGCGCGGCACCAAGCGTGACGACGTTGAGCGTGGCCAGGTTCTGGTCAAGCCAGGCACCGTTAAGCCGCACACTCAGTTCGAAGCAGAAATCTACGTTCTGAGCAAGGAAGAAGGCGGTCGTCACACTCCGTTCTTCAAAGGCTACCGTCCACAGTTCTACTTCCGTACTACCGACGTAACTGGTAGCTGCGAACTGCCGG-AAGGCGTAGAAATGGTTATGCCAGGTGATAACGTCAAAGTTTCCGTTACCCTGATCAAGCCAATCGCAATGGAAGATGGTCTGCGTTTCGCAATCCGTGAAGGCGGTCGTACCGTCGGCGCTGGCGTCGTAGCCAAAATCATCGCTTAA
>LP217a_P._syringae
GTGGCTAAAGAAAAATTTGATCGTTCCCTCCCGCACGTCAACGTTGGCACCATTGGTCACGTTGACCACGGTAAAACCACGCTGACCGCTGCTCTGACTCGCGTCTGCTCCGAAGTTTTCGGTTCGGCTGCTGTTGAATTCGACAAGATCGACAGCGCACCGGAAGAAAAAGCTCGTGGTATTACCATCAATACCGCGCACGTCGAATACAAATCGTTGATCCGTCACTACGCTCACGTTGACTGCCCAGGTCACGCTGACTACGTGAAGAACATGATCACTGGTGCTGCCCAGATGGACGGCGCGATTCTGGTTTGTTCGGCCGCTGATGGTCCGATGCCACAAACCCGTGAGCACATCCTGCTGTCCCGTCAGGTTGGCGTTCCGTACATCGTGGTCTTCCTGAACAAGGCTGACCTGGTAGACGACGCTGAGCTGCTGGAACTGGTTGAGATGGAAGTGCGCGATCTGCTGAGCACTTACGACTTCCCAGGCGACGACACTCCGATCATCATCGGTTCTGCTCGTATGGCTCTGGAAGGTAAAGACGACAACGAAATGGGCACCACTGCCGTTCGTAAACTGGTTGAAACACTGGACTCGTACATTCCAGAACCAGTTCGTGTTACCGACAAGCCGTTCCTGATGCCAATCGAAGACGTGTTCTCGATCTCCGGTCGCGGTACTGTTGTGACTGGTCGTATTGAGCGCGGTATCGTCAAGGTTCAGGATCCACTGGAAATCGTTGGTCTGCGTGACACTACCGTCACCACCTGCACCGGTGTTGAAATGTTCCGCAAACTGCTCGACGAAGGTCGTGCTGGCGAGAACTGCGGCGTGCTGCTGCGCGGCACCAAGCGTGACGACGTTGAGCGTGGCCAGGTTCTGGTCAAGCCGGGCAGCGTCAAGCCGCACACTCAGTTCGAAGCTGAAATCTACGTTCTGAGCAAGGAAGAAGGCGGTCGTCACACTCCGTTCTTCAAAGGCTACCGTCCACAGTTCTACTTCCGTACTACCGACGTAACTGGTAGCTGCGAACTGCCGG-AAGGCGTAGAAATGGTTATGCCAGGTGATAACGTTAAAGTTTCCGTTACCCTGATCAAGCCAATCGCAATGGAAGATGGTCTGCGTTTCGCAATCCGTGAAGGCGGTCGTACCGTCGGCGCTGGCGTCGTAGCCAAAATCATCGCTTAA
>LP221b_P._syringae
GTGGCTAAAGAAAAATTTGATCGTTCCCTCCCGCACGTCAACGTTGGCACCATTGGTCACGTTGACCACGGTAAAACCACGCTGACCGCTGCTCTGACTCGCGTCTGCTCCGAAGTTTTCGGTTCGGCTGCTGTTGAATTCGACAAGATCGACAGCGCACCGGAAGAGAAAGCTCGTGGTATTACCATTAATACCGCGCACGTTGAATACAAATCGTTGATCCGTCACTACGCTCACGTTGACTGCCCAGGTCACGCTGACTACGTGAAGAACATGATCACCGGTGCTGCCCAGATGGACGGCGCGATTCTGGTTTGTTCGGCCGCTGATGGTCCGATGCCACAAACCCGTGAGCACATCCTGCTGTCCCGTCAGGTTGGCGTTCCGTACATCGTGGTTTTCCTGAACAAGGCTGACCTGGTAGACGACGCTGAGCTGCTGGAACTGGTTGAGATGGAAGTGCGCGATCTGCTGAGCACTTACGACTTCCCAGGCGACGACACTCCGATCATCATCGGTTCTGCTCGTATGGCTCTGGAAGGTAAAGACGACAACGAAATGGGCACCACTGCCGTTCGTAAACTGGTTGAAACACTGGACTCCTACATTCCAGAACCAGTTCGTCTGACCGACAAGCCGTTCCTGATGCCAATCGAAGACGTGTTCTCGATCTCCGGTCGCGGTACTGTTGTGACTGGTCGTATTGAGCGCGGTATCGTCAAGGTTCAGGATCCACTGGAAATCGTTGGTCTGCGTGACACTACCGTCACCACCTGCACCGGTGTTGAAATGTTCCGTAAGCTGCTCGACGAAGGTCGTGCTGGCGAGAACTGCGGCGTTCTGCTGCGTGGTACCAAGCGTGACGACGTTGAGCGTGGCCAGGTTCTGGTCAAGCCAGGCACCGTCAAGCCGCACACTCAGTTCGAAGCTGAAATCTACGTTCTGAGCAAAGAAGAAGGCGGTCGCCACACTCCGTTCTTCAAAGGCTACCGTCCACAGTTCTACTTCCGTACTACCGACGTAACTGGTAGTTGCGAACTGCCGG-AAGGCGTAGAAATGGTTATGCCAGGTGATAACGTTAAAGTTTCCGTTACCCTGATCAAGCCAATCGCAATGGAAGATGGTCTGCGTTTCGCAATCCGTGAAGGCGGTCGTACCGTCGGCGCTGGCGTCGTGGCCAAAATCATCGCGTAA
>LP868.1a_P._syringae
GTGGCTAAAGAAAAATTTGATCGTTCCCTCCCGCACGTCAACGTTGGCACCATTGGTCACGTTGACCACGGTAAAACCACGCTGACCGCTGCTCTGACTCGCGTCTGCTCCGAAGTTTTCGGTTCGGCTGCTGTTGAATTCGACAAGATCGACAGCGCACCGGAAGAGAAAGCTCGTGGTATTACCATTAATACCGCGCACGTTGAATACAAATCGTTGATCCGTCACTACGCTCACGTTGACTGCCCAGGTCACGCTGACTACGTGAAGAACATGATCACCGGTGCTGCCCAGATGGACGGCGCGATTCTGGTTTGTTCGGCCGCTGATGGTCCGATGCCACAAACCCGTGAGCACATCCTGCTGTCCCGTCAGGTTGGCGTTCCGTACATCGTGGTTTTCCTGAACAAGGCTGACCTGGTAGACGACGCTGAGCTGCTGGAACTGGTTGAGATGGAAGTGCGCGATCTGCTGAGCACTTACGACTTCCCAGGCGACGACACTCCGATCATCATCGGTTCTGCTCGTATGGCTCTGGAAGGTAAAGACGACAACGAAATGGGCACCACTGCCGTTCGTAAACTGGTTGAAACACTGGACTCCTACATTCCAGAACCAGTTCGTCTGACCGACAAGCCGTTCCTGATGCCAATCGAAGACGTGTTCTCGATCTCCGGTCGCGGTACTGTTGTGACTGGTCGTATTGAGCGCGGTATCGTCAAGGTTCAGGATCCACTGGAAATCGTTGGTCTGCGTGACACTACCGTCACCACCTGCACCGGTGTTGAAATGTTCCGTAAGCTGCTCGACGAAGGTCGTGCTGGCGAGAACTGCGGCGTTCTGCTGCGTGGTACCAAGCGTGACGACGTTGAGCGTGGCCAGGTTCTGGTCAAGCCAGGCACCGTCAAGCCGCACACTCAGTTCGAAGCTGAAATCTACGTTCTGAGCAAAGAAGAAGGCGGTCGTCACACTCCGTTCTTCAAAGGCTACCGTCCACAGTTCTACTTCCGTACTACCGACGTAACTGGTAGTTGCGAACTGCCGG-AAGGCGTAGAAATGGTTATGCCAGGTGATAACGTTAAAGTTTCCGTTACCCTGATCAAGCCAATCGCAATGGAAGATGGTCTGCGTTTCGCAATCCGTGAAGGCGGTCGTACCGTCGGCGCTGGCGTCGTGGCCAAAATCATCGCGTAA
>ME.Cv.P30_P._syringae
GTGGCTAAAGAAAAATTTGATCGTTCCCTTCCGCACGTCAACGTTGGCACCATTGGTCACGTTGACCACGGTAAAACCACACTGACCGCTGCTCTGACTCGCGTCTGCTCCGAAGTTTTCGGTTCGGCTCGTGTCGAATTCGACAAGATCGATAGCGCTCCGGAAGAGAAAGCTCGCGGTATCACCATTAACACTGCTCACGTCGAGTACAACTCGCTGATCCGTCACTACGCTCACGTTGACTGCCCAGGTCACGCTGACTACGTGAAGAACATGATCACCGGTGCTGCGCAGATGGACGGCGCTATCCTGGTTTGTTCGGCCGCTGATGGTCCGATGCCACAAACCCGTGAGCACATCCTGCTGTCCCGTCAGGTTGGCGTTCCGTACATCGTGGTCTTCCTGAACAAGGCTGACCTGGTAGACGACGCTGAGCTGCTGGAACTGGTTGAGATGGAAGTGCGCGATCTGCTGAGCACTTACGACTTCCCGGGTGACGACACTCCAATCATCATCGGCTCTGCCCGTATGGCGTTGGAAGGCAAAGACGACAACGAGATGGGCACCACTGCCGTCAAGAAGTTGGTCGAAACTCTGGACAGCTACATCCCTCAGCCAGAGCGTGCTGTTGACAAGCCGTTCCTGATGCCAATCGAAGACGTATTCTCGATCTCCGGTCGCGGTACTGTTGTGACTGGTCGTGTTGAGCGCGGTATCGTCAAAGTCCAGGATCCACTGGAAATCGTTGGTCTGCGTGACACTACCGTCACTACCTGCACCGGCGTTGAAATGTTCCGCAAGCTGCTCGACGAAGGTCGTGCTGGCGAGAACTGCGGCGTTCTGCTGCGCGGCACCAAGCGTGACGACGTCGAGCGTGGCCAGGTTCTGGTCAAGCCAGGCACCGTCAAGCCGCACACTCAGTTCGAAGCAGAAATCTACGTTCTGAGCAAGGAAGAAGGCGGTCGTCACACTCCGTTCTTCAAAGGCTACCGTCCACAGTTCTACTTCCGTACTACCGACGTAACTGGTAGCTGCGAACTGCCGG-AAGGCGTAGAAATGGTTATGCCAGGTGATAACGTCAAAGTTTCCGTTACCCTGATCAAGCCAATCGCAATGGAAGATGGTCTGCGTTTCGCAATCCGTGAAGGCGGTCGTACCGTCGGCGCTGGCGTCGTAGCCAAAATCATCGCTTAA
>ME.Dv.P42_P._syringae
GTGGCTAAAGAAAAATTTGATCGTTCCCTCCCGCACGTCAACGTTGGCACCATTGGTCACGTTGACCACGGTAAAACCACGCTGACCGCTGCTCTGACTCGCGTCTGCTCCGAAGTTTTCGGTTCGGCTGCTGTTGAATTCGACAAGATCGACAGCGCACCGGAAGAAAAAGCTCGTGGTATTACCATCAATACCGCGCACGTCGAATACAAATCGTTGATCCGTCACTACGCTCACGTTGACTGCCCAGGTCACGCTGACTACGTGAAGAACATGATCACTGGTGCTGCCCAGATGGACGGCGCGATTCTGGTTTGTTCGGCCGCTGATGGTCCGATGCCACAAACCCGTGAGCACATCCTGCTGTCCCGTCAGGTTGGCGTTCCGTACATCGTGGTCTTCCTGAACAAGGCTGACCTGGTAGACGACGCTGAGCTGCTGGAACTGGTTGAGATGGAAGTGCGCGATCTGCTGAGCACTTACGACTTCCCAGGCGACGACACTCCGATCATCATCGGTTCTGCTCGTATGGCTCTGGAAGGTAAAGACGACAACGAAATGGGCACCACTGCCGTTCGTAAACTGGTTGAAACACTGGACTCGTACATTCCAGAACCAGTTCGTGTTACCGACAAGCCGTTCCTGATGCCAATCGAAGACGTGTTCTCGATCTCCGGTCGCGGTACTGTTGTGACTGGTCGTATTGAGCGCGGTATCGTCAAGGTTCAGGATCCACTGGAAATCGTTGGTCTGCGTGACACTACCGTCACCACCTGCACCGGTGTTGAAATGTTCCGCAAACTGCTCGACGAAGGTCGTGCTGGCGAGAACTGCGGCGTGCTGCTGCGCGGCACCAAGCGTGACGACGTTGAGCGTGGCCAGGTTCTGGTCAAGCCAGGCAGCGTCAAGCCGCACACTCAGTTCGAAGCTGAAATCTACGTTCTGAGCAAGGAAGAAGGCGGTCGTCACACTCCGTTCTTCAAAGGCTACCGTCCACAGTTCTACTTCCGTACTACCGACGTAACTGGTAGCTGCGAACTGCCGG-AAGGCGTAGAAATGGTTATGCCAGGTGATAACGTTAAAGTTTCCGTTACCCTGATCAAGCCAATCGCAATGGAAGATGGTCTGCGTTTCGCAATCCGTGAAGGCGGTCGTACCGTCGGCGCTGGCGTCGTAGCCAAAATCATCGCTTAA
>ME812.2b_P._syringae
GTGGCTAAAGAAAAATTTGATCGTTCCCTTCCGCACGTCAACGTTGGCACCATTGGTCACGTTGACCACGGTAAAACCACACTGACCGCTGCTCTGACTCGCGTCTGCTCCGAAGTTTTCGGTTCGGCTCGTGTCGAATTCGACAAGATCGATAGCGCTCCGGAAGAGAAAGCTCGCGGTATCACCATTAACACTGCTCACGTCGAGTACAACTCGCTGATCCGTCACTACGCTCACGTTGACTGCCCAGGTCACGCTGACTACGTGAAGAACATGATCACCGGTGCTGCGCAGATGGACGGCGCTATCCTGGTTTGTTCGGCCGCTGATGGTCCGATGCCACAAACCCGTGAGCACATCCTGCTGTCCCGTCAGGTTGGCGTTCCGTACATCGTGGTCTTCCTGAACAAGGCTGACCTGGTAGACGACGCTGAGCTGCTGGAACTGGTTGAGATGGAAGTGCGCGATCTGCTGAGCACTTACGACTTCCCGGGCGACGACACTCCAATCATCATCGGCTCTGCCCGTATGGCGTTGGAAGGCAAAGACGACAACGAGATGGGCACCACTGCCGTCAAGAAGTTGGTCGAGACTCTGGACAGCTACATCCCTCAGCCAGAGCGTGCTGTTGACAAGCCGTTCCTGATGCCAATCGAAGACGTATTCTCGATCTCCGGTCGCGGTACTGTTGTGACTGGTCGTGTTGAGCGCGGTATCGTCAAAGTCCAGGATCCACTGGAAATCGTTGGTCTGCGTGACACTACCGTCACTACCTGCACCGGCGTTGAAATGTTCCGCAAGCTGCTCGACGAAGGTCGTGCTGGCGAGAACTGCGGCGTTCTGCTGCGCGGCACCAAGCGTGACGACGTTGAGCGTGGCCAGGTTCTGGTCAAGCCAGGCACCGTCAAGCCGCACACTCAGTTCGAAGCAGAAATCTACGTTCTGAGCAAGGAAGAAGGCGGTCGTCACACTCCGTTCTTCAAAGGCTACCGTCCACAGTTCTACTTCCGTACTACCGACGTAACTGGTAGCTGCGAACTGCCGG-AAGGCGTAGAAATGGTTATGCCAGGTGATAACGTCAAAGTTTCCGTTACCCTGATCAAGCCAATCGCAATGGAAGATGGTCTGCGTTTCGCAATCCGTGAAGGCGGTCGTACCGTCGGCGCTGGCGTCGTAGCCAAAATCATCGCTTAA
>NL.P123_P._syringae
GTGGCTAAAGAAAAATTTGATCGTTCCCTTCCGCACGTCAACGTTGGCACCATTGGTCACGTTGACCACGGTAAAACCACACTGACCGCTGCTCTGACTCGCGTCTGCTCCGAAGTTTTCGGTTCGGCTCGTGTCGAATTCGACAAGATCGATAGCGCTCCGGAAGAGAAAGCTCGCGGTATCACCATTAACACTGCTCACGTCGAGTACAACTCGCTGATCCGTCACTACGCTCACGTTGACTGCCCAGGTCACGCTGACTACGTGAAGAACATGATCACCGGTGCTGCGCAGATGGACGGCGCTATCCTGGTTTGTTCGGCCGCTGATGGTCCGATGCCACAAACCCGTGAGCACATCCTGCTGTCCCGTCAGGTTGGCGTTCCGTACATCGTGGTCTTCCTGAACAAGGCTGACCTGGTAGACGACGCTGAGCTGCTGGAACTGGTTGAGATGGAAGTGCGCGATCTGCTGAGCACTTACGACTTCCCGGGTGACGACACTCCAATCATCATCGGCTCTGCCCGTATGGCGTTGGAAGGCAAAGACGACAACGAGATGGGCACCACTGCCGTCAAGAAGTTGGTCGAAACTCTGGACAGCTACATCCCTCAGCCAGAGCGTGCTGTTGACAAGCCGTTCCTGATGCCAATCGAAGACGTATTCTCGATCTCCGGTCGCGGTACTGTTGTGACTGGTCGTGTTGAGCGCGGTATCGTCAAAGTCCAGGATCCACTGGAAATCGTTGGTCTGCGTGACACTACCGTCACTACCTGCACCGGCGTTGAAATGTTCCGCAAGCTGCTCGACGAAGGTCGTGCTGGCGAGAACTGCGGCGTTCTGCTGCGCGGCACCAAGCGTGACGACGTCGAGCGTGGCCAGGTTCTGGTCAAGCCAGGCACCGTCAAGCCGCACACTCAGTTCGAAGCAGAAATCTACGTTCTGAGCAAGGAAGAAGGCGGTCGTCACACTCCGTTCTTCAAAGGCTACCGTCCACAGTTCTACTTCCGTACTACCGACGTAACTGGTAGCTGCGAACTGCCGG-AAGGCGTAGAAATGGTTATGCCAGGTGATAACGTCAAAGTTTCCGTTACCCTGATCAAGCCAATCGCAATGGAAGATGGTCTGCGTTTCGCAATCCGTGAAGGCGGTCGTACCGTTGGCGCTGGCGTCGTAGCCAAAATCATCGCTTAA
>NP29.1a_P._syringae
GTGGCTAAAGAAAAATTTGATCGTTCCCTCCCGCACGTCAACGTTGGCACCATTGGTCACGTTGACCATGGTAAAACCACGCTGACCGCTGCTCTGACTCGCGTCTGCTCCGAAGTTTTCGGTTCGGCTGCTGTTGAATTCGACAAGATCGACAGCGCACCGGAAGAAAAGGCTCGTGGTATTACCATCAACACCGCGCACGTCGAATACAAATCGTTGATCCGTCACTATGCTCACGTTGACTGCCCAGGTCACGCTGACTACGTGAAGAACATGATCACTGGTGCTGCCCAGATGGACGGCGCGATTCTGGTTTGTTCGGCCGCTGATGGTCCGATGCCACAAACCCGTGAGCACATCCTGCTGTCCCGTCAGGTTGGCGTTCCGTACATCGTGGTCTTCCTGAACAAGGCTGACCTGGTAGACGACGCTGAGCTGCTGGAACTGGTCGAGATGGAAGTGCGCGATCTGCTGAGCACTTACGACTTCCCAGGCGACGACACTCCGATCATCATCGGTTCTGCTCGTATGGCTCTGGAAGGTAAAGACGACAACGAAATGGGCACCACTGCCGTTCGTAAACTGGTTGAAACACTGGACTCCTACATCCCAGAACCAGTTCGTGTTACCGACAAGCCGTTCCTGATGCCGATCGAAGACGTATTCTCGATCTCCGGTCGCGGTACTGTTGTGACTGGTCGTATTGAGCGCGGTATCGTCAAGGTTCAGGATCCACTGGAAATCGTTGGTCTGCGTGACACTACCGTCACCACCTGCACCGGTGTTGAAATGTTCCGCAAACTGCTCGACGAAGGTCGTGCTGGCGAGAACTGCGGCGTTCTGCTGCGCGGTACCAAGCGTGACGACGTTGAGCGTGGCCAGGTTCTGGTCAAGCCAGGCAGCGTCAAGCCGCACACTCAGTTCGAAGCTGAAATCTACGTTCTGAGCAAAGAAGAAGGCGGTCGTCACACTCCGTTCTTCAAAGGCTACCGTCCACAGTTCTACTTCCGTACTACCGACGTAACTGGTAGCTGCGAACTGCCGG-AAGGCGTAGAAATGGTTATGCCAGGTGATAACGTTAAAGTTTCCGTTACCCTGATCAAGCCAATCGCAATGGAAGATGGTCTGCGTTTCGCAATCCGTGAAGGCGGTCGTACCGTCGGCGCTGGCGTCGTAGCCAAAATCATCGCTTAA
>RM.P20_P._syringae
GTGGCTAAAGAAAAATTTGATCGTTCCCTCCCGCACGTCAACGTTGGCACCATTGGTCACGTTGACCACGGTAAAACCACGCTGACCGCTGCTCTGACTCGCGTCTGCTCCGAAGTTTTCGGTTCGGCTGCTGTTGAATTCGACAAGATCGACAGCGCACCGGAAGAAAAAGCTCGTGGTATTACCATCAATACCGCGCACGTCGAATACAAATCGTTGATCCGTCACTACGCTCACGTTGACTGCCCAGGTCACGCTGACTACGTGAAGAACATGATCACTGGTGCTGCCCAGATGGACGGCGCGATTCTGGTTTGTTCGGCCGCTGATGGTCCGATGCCACAAACCCGTGAGCACATCCTGCTGTCCCGTCAGGTTGGCGTTCCGTACATCGTGGTCTTCCTGAACAAGGCTGACCTGGTAGACGACGCTGAGCTGCTGGAACTGGTTGAGATGGAAGTGCGCGATCTGCTGAGCACTTACGACTTCCCAGGCGACGACACTCCGATCATCATCGGTTCTGCTCGTATGGCTCTGGAAGGTAAAGACGACAACGAAATGGGCACCACTGCCGTTCGTAAACTGGTTGAAACACTGGACTCGTACATTCCAGAACCAGTTCGTGTTACCGACAAGCCGTTCCTGATGCCAATCGAAGACGTGTTCTCGATCTCCGGTCGCGGTACTGTTGTGACTGGTCGTATTGAGCGCGGTATCGTCAAGGTTCAGGATCCACTGGAAATCGTTGGTCTGCGTGACACTACCGTCACCACCTGCACCGGTGTTGAAATGTTCCGCAAACTGCTCGACGAAGGTCGTGCTGGCGAGAACTGCGGCGTGCTGCTGCGCGGCACCAAGCGTGACGACGTTGAGCGTGGCCAGGTTCTGGTCAAGCCAGGCAGCGTCAAGCCGCACACTCAGTTCGAAGCTGAAATCTACGTTCTGAGCAAGGAAGAAGGCGGTCGTCACACTCCGTTCTTCAAAGGCTACCGTCCACAGTTCTACTTCCGTACTACCGACGTAACTGGTAGCTGCGAACTGCCGG-AAGGCGTAGAAATGGTTATGCCAGGTGATAACGTTAAAGTTTCCGTTACCCTGATCAAGCCAATCGCAATGGAAGATGGTCTGCGTTTCGCAATCCGTGAAGGCGGTCGTACCGTCGGCGCTGGCGTCGTAGCCAAAATCATCGCTTAA
>RM.P66_P._syringae
GTGGCTAAAGAAAAATTTGATCGTTCCCTCCCGCACGTCAACGTTGGCACCATTGGTCACGTTGACCACGGTAAAACCACGCTGACCGCTGCTCTGACTCGCGTCTGCTCCGAAGTTTTCGGTTCGGCTGCTGTTGAATTCGACAAGATCGACAGCGCACCGGAAGAGAAAGCTCGTGGTATTACCATTAATACCGCGCACGTTGAATACAAATCGTTGATCCGTCACTACGCTCACGTTGACTGCCCAGGTCACGCTGACTACGTGAAGAACATGATCACCGGTGCTGCCCAGATGGACGGCGCGATTCTGGTTTGTTCGGCCGCTGATGGTCCGATGCCACAAACCCGTGAGCACATCCTGCTGTCCCGTCAGGTTGGCGTTCCGTACATCGTGGTTTTCCTGAACAAGGCTGACCTGGTAGACGACGCTGAGCTGCTGGAACTGGTTGAGATGGAAGTGCGCGATCTGCTGAGCACTTACGACTTCCCAGGCGACGACACTCCGATCATCATCGGTTCTGCTCGTATGGCTCTGGAAGGTAAAGACGACAACGAAATGGGCACCACTGCCGTTCGTAAACTGGTTGAAACACTGGACTCCTACATTCCAGAACCAGTTCGTCTGACCGACAAGCCGTTCCTGATGCCAATCGAAGACGTGTTCTCGATCTCCGGTCGCGGTACTGTTGTGACTGGTCGTATTGAGCGCGGTATCGTCAAGGTTCAGGATCCACTGGAAATCGTTGGTCTGCGTGACACTACCGTCACCACCTGCACCGGTGTTGAAATGTTCCGTAAGCTGCTCGACGAAGGTCGTGCTGGCGAGAACTGCGGCGTTCTGCTGCGTGGTACCAAGCGTGACGACGTTGAGCGTGGCCAGGTTCTGGTCAAGCCAGGCACCGTCAAGCCGCACACTCAGTTCGAAGCTGAAATCTACGTTCTGAGCAAAGAAGAAGGCGGTCGTCACACTCCGTTCTTCAAAGGCTACCGTCCACAGTTCTACTTCCGTACTACCGACGTAACTGGTAGCTGCGAACTGCCGG-AAGGCGTAGAAATGGTTATGCCAGGTGATAACGTTAAAGTTTCCGTTACCCTGATCAAGCCAATCGCAATGGAAGATGGTCTGCGTTTCGCAATCCGTGAAGGCGGTCGTACCGTCGGCGCTGGCGTCGTGGCCAAAATCATCGCGTAA
>RMX.24.a.1_P._syringae
GTGGCTAAAGAAAAATTTGATCGTTCCCTCCCGCACGTCAACGTTGGCACCATTGGTCACGTTGACCATGGTAAAACCACGCTGACCGCTGCTCTGACTCGCGTCTGCTCCGAAGTTTTCGGTTCGGCTGCTGTTGAATTCGACAAGATCGACAGCGCACCGGAAGAAAAGGCTCGTGGTATCACCATCAACACCGCGCACGTCGAATACAAATCGTTGATCCGTCACTATGCTCACGTTGACTGCCCAGGTCACGCTGACTACGTGAAGAACATGATCACTGGTGCTGCCCAGATGGACGGCGCGATTCTGGTTTGTTCGGCCGCTGATGGTCCGATGCCACAAACCCGTGAGCACATCCTGCTGTCCCGTCAGGTTGGCGTTCCGTACATCGTGGTCTTCCTGAACAAGGCTGACCTGGTAGACGACGCTGAGCTGCTGGAACTGGTCGAGATGGAAGTGCGCGATCTGCTGAGCACTTACGACTTCCCAGGCGACGACACTCCGATCATCATCGGTTCTGCTCGTATGGCTCTGGAAGGTAAAGACGACAACGAAATGGGCACCACTGCCGTTCGTAAACTGGTTGAAACACTGGACTCCTACATCCCAGAACCAGTTCGTGTTACCGACAAGCCTTTCCTGATGCCGATCGAAGACGTATTCTCGATCTCCGGTCGCGGTACTGTTGTGACTGGTCGTATTGAGCGCGGTATCGTCAAGGTTCAGGATCCACTGGAAATCGTTGGTCTGCGTGACACTACCGTCACCACCTGCACCGGTGTTGAAATGTTCCGCAAACTGCTCGACGAAGGTCGTGCTGGCGAGAACTGCGGCGTTCTGCTGCGCGGTACCAAGCGTGACGACGTTGAGCGTGGCCAGGTTCTGGTCAAGCCAGGCAGTGTCAAGCCGCACACTCAGTTCGAAGCTGAAATCTACGTTCTGAGCAAAGAAGAAGGCGGTCGTCACACTCCGTTCTTCAAAGGCTATCGTCCACAGTTCTACTTCCGTACTACCGACGTAACTGGTAGCTGCGAACTGCCGG-AAGGCGTAGAAATGGTTATGCCAGGTGATAACGTTAAAGTTTCCGTTACCCTGATCAAGCCAATCGCAATGGAAGATGGTCTGCGTTTCGCAATCCGTGAAGGCGGTCGTACCGTCGGCGCTGGCGTCGTAGCCAAAATCATCGCTTAA
>RMX815.1a_P._syringae
GTGGCTAAAGAAAAATTTGATCGTTCCCTTCCGCACGTCAACGTTGGCACCATTGGTCACGTTGACCACGGTAAAACCACACTGACCGCTGCTCTGACTCGCGTCTGCTCCGAAGTTTTCGGTTCGGCTCGTGTCGAATTCGACAAGATCGATAGCGCTCCGGAAGAGAAAGCTCGCGGTATCACCATTAACACTGCTCACGTCGAGTACAACTCGCTGATCCGTCACTACGCTCACGTTGACTGCCCAGGTCACGCTGACTACGTGAAGAACATGATCACCGGTGCTGCGCAGATGGACGGCGCTATCCTGGTTTGTTCGGCCGCTGATGGTCCGATGCCACAAACCCGTGAGCACATCCTGCTGTCCCGTCAGGTTGGCGTTCCGTACATCGTGGTCTTCCTGAACAAGGCTGACCTGGTAGACGACGCTGAGCTGCTGGAACTGGTTGAGATGGAAGTGCGCGATCTGCTGAGCACTTACGACTTCCCGGGTGACGACACTCCAATCATCATCGGCTCTGCCCGTATGGCGTTGGAAGGCAAAGACGACAACGAGATGGGCACCACTGCCGTCAAGAAGTTGGTCGAAACTCTGGACAGCTACATCCCTCAGCCAGAGCGTGCTGTTGACAAGCCGTTCCTGATGCCAATCGAAGACGTATTCTCGATCTCCGGTCGCGGTACTGTTGTGACTGGTCGTGTTGAGCGCGGTATCGTCAAAGTCCAGGATCCACTGGAAATCGTTGGTCTGCGTGACACTACCGTCACTACCTGCACCGGCGTTGAAATGTTCCGCAAGCTGCTCGACGAAGGTCGTGCTGGCGAGAACTGCGGCGTTCTGCTGCGCGGCACCAAGCGTGACGACGTCGAGCGTGGCCAGGTTCTGGTCAAGCCAGGCACCGTCAAGCCGCACACTCAGTTCGAAGCAGAAATCTACGTTCTGAGCAAGGAAGAAGGCGGTCGTCACACTCCGTTCTTCAAAGGCTACCGTCCACAGTTCTACTTCCGTACTACCGACGTAACTGGTAGCTGCGAACTGCCGG-AAGGCGTAGAAATGGTTATGCCAGGTGATAACGTCAAAGTTTCCGTTACCCTGATCAAGCCAATCGCAATGGAAGATGGTCTGCGTTTCGCAATCCGTGAAGGCGGTCGTACCGTCGGCGCTGGCGTCGTAGCCAAAATCATCGCTTAA
>LP23.1a_P._viridiflava
GTGGCTAAAGAAAAATTTGAACGTAACAAACCGCACGTCAACGTTGGCACCATCGGTCACGTTGACCATGGTAAAACCACGCTGACCGCAGCTCTGACTCGTGTTTGCTCCGAAGTTTTCGGTTCCGCCAAGGTTGACTTCGACAAGATCGACAGCGCCCCGGAAGAGAAGGCTCGTGGTATCACCATCAACACCGCTCACGTTGAATACGATTCGTCCGTTCGCCACTACGCGCACGTTGACTGCCCAGGTCACGCCGACTACGTAAAAAACATGATCACCGGTGCTGCGCAGATGGACGGCGCTATCCTGGTTTGCTCCGCTGCTGACGGCCCGATGCCTCAGACTCGCGAGCACATCCTGCTGTCCCGTCAGGTTGGCGTTCCGTACATCGTTGTCTTCCTGAACAAGGCTGACATGGTTGACGACGCTGAGCTGCTGGAACTGGTTGAAATGGAAGTGCGTGACCTGCTCAGCACTTACGATTTCCCAGGTGACGACACTCCGATCATCATCGGTTCGGCTCTGATGGCTCTGAACGGCCAGGACGACAACGAGATGGGTACTTCGGCTGTCAAGAAGCTGGTTGAAACTCTGGACAGCTACATCCCAGAACCAGTTCGTGCTATCGACAAGCCGTTCCTGATGCCAATCGAAGACGTTTTCTCCATCTCCGGTCGCGGTACTGTTGTAACCGGTCGTGTTGAGCGTGGCATCATCAAGATCCAGGAAGAAGTGGAAATCGTAGGTCTGCGTGACACTACCAAGACTACTTGCACTGGCGTCGAGATGTTCCGCAAGCTGCTGGACGAAGGTCGTGCTGGTGAGAACTGCGGCGTTCTGCTGCGTGGCACCAAGCGTGACGACGTTGAGCGTGGCCAGGTTCTGGTCAAGCCAGGCACCGTCAAGCCGCACACTCAGTTCGAAGCTGAAATCTACGTTCTGAGCAAAGAAGAAGGCGGTCGTCACACTCCGTTCTTCAAGGGCTATCGTCCACAGTTCTACTTCCGTACTACCGACGTAACTGGTAGCTGCGAACTGCCGG-AAGGCACCGAAATGGTTATGCCAGGTGATAACGTGAAAGTTTCCGTTACCCTGATCAAGCCTATCGCAATGGAAGACGGTCTGCGTTTCGCTATCCGTGAAGGCGGTCGTACCGTCGGCGCTGGCGTCGTAGCCAAAATCATCGCCTAA
>RMX3.1b_P._viridiflava
GTGGCTAAAGAAAAATTTGAACGTAACAAACCGCACGTCAACGTTGGCACCATCGGTCACGTTGACCATGGTAAAACCACGCTGACCGCAGCTCTGACTCGTGTTTGCTCCGAAGTTTTCGGTTCCGCCAAGGTTGACTTCGACAAGATCGACAGCGCCCCGGAAGAGAAGGCTCGTGGTATCACCATCAACACCGCTCACGTTGAATACGATTCGGCCGTTCGCCACTACGCGCACGTTGACTGCCCAGGTCACGCCGACTACGTAAAAAACATGATCACCGGTGCTGCGCAGATGGACGGCGCTATCCTGGTTTGCTCCGCTGCTGACGGCCCGATGCCTCAGACTCGCGAGCACATCCTGCTGTCCCGTCAGGTTGGCGTTCCGTACATCGTTGTCTTCCTGAACAAGGCTGACATGGTTGACGACGCTGAGCTGCTGGAACTGGTTGAAATGGAAGTGCGTGACCTGCTCAGCACTTACGACTTCCCAGGTGACGACACTCCGATCATCATCGGTTCGGCTCTGATGGCTCTGAACGGCCAAGACGACAACGAGATGGGCACTACTGCTGTCAAGAAACTGGTTGAAACTCTGGACAGCTACATCCCAGAACCAGTTCGTGCTATCGACAAGCCGTTCCTGATGCCAATCGAAGACGTTTTCTCCATCTCCGGTCGCGGTACTGTTGTAACCGGTCGTGTTGAGCGTGGCATCATCAAGATCCAGGAAGAAGTAGAAATCGTAGGTCTGCGTGACACTACCAAGACTACTTGCACTGGCGTCGAGATGTTCCGCAAGCTGCTGGACGAAGGTCGTGCTGGTGAGAACTGCGGCGTTCTGCTGCGTGGCACCAAGCGTGACGACGTTGAGCGTGGCCAGGTTCTGGTCAAGCCAGGCACCGTCAAGCCGCACACTCAGTTCGAAGCTGAAATCTACGTTCTGAGCAAGGAAGAAGGCGGTCGTCACACTCCGTTCTTCAAAGGCTATCGTCCACAGTTCTACTTCCGTACTACCGACGTAACTGGTAGCTGCGAACTGCCGG-AAGGCACCGAAATGGTTATGCCAGGTGATAACGTTAAAGTTTCCGTTACCCTGATCAAGCCTATCGCAATGGAAGACGGTCTGCGTTTCGCTATCCGTGAAGGCGGTCGTACCGTCGGCGCTGGCGTCGTAGCCAAAATCATCGCCTAA
